# Supplementary material for: Unitig-centered pan-genome machine learning approach for predicting antibiotic resistance and discovering novel resistance genes in bacterial strains
Source: Comput Struct Biotechnol J. 2024 Apr 16;23:1864–76. doi: 10.1016/j.csbj.2024.04.035 (PMC11067008; doi:10.1016/j.csbj.2024.04.035)
Supplement: Supplementary file 1 — Supplementary material [file mmc1.xlsx]

## Sheet: PATRIC genomes
PATRIC ID	Genome status	Genome size	Contig number	N50	Checkm completeness	Checkm contamination
1.4025e+06	WGS	6738130	27	573557	99.68	0.11
1.44753e+06	WGS	6269528	78	295035	99.68	0.11
1.44753e+06	WGS	6439780	104	264694	99.35	0.11
1.44753e+06	WGS	6803320	79	196474	99.68	0.35
1.44753e+06	WGS	6706544	88	188387	99.57	0.16
1.44753e+06	WGS	6424300	59	212112	99.68	0.14
1.44753e+06	WGS	6736273	115	180909	99.68	0.51
1.44753e+06	WGS	6728674	107	203260	99.57	0.51
1.44754e+06	WGS	6917586	75	269431	99.68	0.11
1.44754e+06	WGS	6910993	78	279586	99.68	0.11
1.4025e+06	WGS	6971023	45	380116	99.68	0.43
1.40249e+06	WGS	6503480	21	775964	99.68	0.11
287.13	WGS	6826162	190	118811	98.59	0.32
287.125	WGS	6304247	82	268576	99.68	0.46
287.125	WGS	6576673	120	156940	99.62	0.11
287.125	WGS	6250380	54	211232	99.51	0.11
287.125	WGS	6323807	99	156995	99.57	0.11
287.125	WGS	6473536	103	214237	99.27	0.11
287.124	WGS	6452923	62	289576	99.49	0.16
287.124	WGS	6313502	70	395575	99.68	0.11
287.124	WGS	6522044	114	162330	99.35	0.11
287.124	WGS	6355203	83	163635	99.43	0.11
287.124	WGS	6594453	114	131600	99.47	0.15
287.124	WGS	6332026	65	210231	99.51	0.17
287.123	WGS	6193644	61	243920	99.68	0.11
287.123	WGS	6299347	155	135454	99.11	0.11
287.123	WGS	6732273	138	126271	99.07	0.6
287.123	WGS	6571733	199	109922	98.3	0.22
287.123	WGS	6758579	158	114217	99.51	0.49
287.123	WGS	6341911	78	183454	99.59	0.11
287.123	WGS	6445104	103	155550	99	0.52
287.123	WGS	6742361	114	188515	99.01	0.5
287.123	WGS	6736819	112	128312	98.7	0.61
287.123	WGS	6740389	84	229982	99.24	0.5
287.122	WGS	6527924	124	180654	98.31	0.27
287.122	WGS	6360200	85	189071	99.68	0.11
287.122	WGS	6737495	106	212528	99.24	0.11
287.122	WGS	6290772	89	182390	99.11	0.11
287.122	WGS	6243887	105	147753	98.3	0.11
287.122	WGS	6331130	119	125547	99.39	0.63
287.122	WGS	6535360	119	116689	99.19	0.11
287.122	WGS	7335469	113	214974	99.68	0.25
287.122	WGS	6469470	64	361556	99.29	0.45
287.121	WGS	6958460	110	221382	99.68	0.11
287.121	WGS	5501656	372	31821	93.98	0.13
287.121	WGS	7040099	88	231089	99.32	0.11
287.121	WGS	7373661	168	175504	99.68	0.63
287.121	WGS	6888735	119	187971	99.68	0.18
287.121	WGS	6909435	157	227582	99.35	0.17
287.121	WGS	7258328	146	170886	99.63	1.21
287.121	WGS	6958295	136	179588	99.68	0.27
287.12	WGS	6795623	153	176841	99.27	0.11
287.12	WGS	6788523	75	282286	99.68	0.11
287.12	WGS	6948193	132	159310	99.35	0.49
287.12	WGS	6855952	112	155815	99.35	0.76
287.12	WGS	6561378	77	212999	98.97	0.81
287.12	WGS	6642619	72	314340	99.68	0.16
287.12	WGS	6794294	84	223885	99.68	0.16
287.12	WGS	6337010	51	380654	99.66	0.11
287.12	WGS	6253630	44	425684	99.68	0.11
287.12	WGS	6791911	113	211798	99.68	0.22
287.119	WGS	6884000	100	285693	99.68	0.64
287.119	WGS	6723039	88	227622	99.68	0.21
287.119	WGS	6977785	131	249589	99.68	0.18
287.119	WGS	6325978	71	421826	99.68	0.11
287.119	WGS	6466306	66	267789	99.59	0.11
287.119	WGS	6907387	92	349971	99.68	0.18
287.119	WGS	6575587	42	444906	99.68	0.11
287.119	WGS	6295059	55	305419	99.68	0.11
287.118	WGS	6982687	92	228174	99.68	0.15
287.118	WGS	6732223	90	203471	99.68	0.6
287.118	WGS	6714753	99	164758	99.35	0.11
287.118	WGS	6810460	103	235640	99.68	0.18
287.118	WGS	7007955	114	198210	99.68	0.91
287.118	WGS	7052856	88	223315	99.35	0.11
287.118	WGS	7034157	125	173805	99.68	0.11
287.118	WGS	6698732	110	203952	99.68	0.95
287.118	WGS	6823044	121	192796	99.51	0.11
287.118	WGS	6519283	79	321099	99.63	0.43
287.117	WGS	6289098	52	425412	99.68	0.11
287.117	WGS	6661879	108	376155	99.68	0.14
287.117	WGS	6944986	105	191220	99.35	0.19
287.117	WGS	6267671	78	355626	99.68	0.11
287.117	WGS	7101679	119	173381	99.35	0.51
287.117	WGS	6772788	82	239304	99.68	0.25
287.117	WGS	6870259	108	190016	99.68	0.22
287.117	WGS	7094694	145	149106	99.68	0.57
287.116	WGS	6995963	147	133569	99.68	0.35
287.116	WGS	7007711	149	145054	98.84	0.15
287.116	WGS	7252889	216	78022	99.65	1.89
287.116	WGS	6730564	106	176973	99.03	0.53
287.116	WGS	6301926	76	288254	99.27	0.11
287.116	WGS	6380431	50	250757	99.59	0.11
287.116	WGS	6964286	268	86934	98.85	0.8
287.116	WGS	6757024	179	96433	98.78	0.14
287.116	WGS	6531914	225	61260	98.73	0.57
287.115	WGS	6467367	378	36421	97.19	0.26
287.115	WGS	5743255	501	17812	90.22	0.37
287.115	WGS	6754658	156	110843	99.59	0.3
287.115	WGS	6990663	251	73920	98.89	0.51
287.115	WGS	7131510	160	165368	99.68	0.98
287.115	WGS	6282527	123	99631	99.22	0.49
287.115	WGS	6888268	240	89166	98.13	0.46
287.115	WGS	6921381	149	121894	98.82	0.27
287.115	WGS	7081209	215	92489	99.27	0.11
287.115	WGS	6707536	187	133569	99.31	0.3
287.114	WGS	6748304	147	107980	99.52	0.15
287.114	WGS	7121620	177	99618	98.99	0.59
287.114	WGS	7010520	228	96068	98.34	0.22
287.114	WGS	7238306	184	121985	99.51	0.25
287.114	WGS	7119339	129	163232	99.43	0.49
287.114	WGS	7038646	149	161781	99.04	0.11
287.114	WGS	7039359	153	141849	99.5	0.11
287.114	WGS	6910404	231	80494	99.43	0.81
287.113	WGS	6855346	190	92164	99.59	0.52
287.113	WGS	6813733	236	85199	99.59	0.85
287.113	WGS	6867543	164	154935	99.42	0.52
287.113	WGS	6781659	126	176499	99.35	0.18
287.113	WGS	6639036	171	106219	99.23	0.57
287.113	WGS	6802459	105	153640	99.65	0.47
287.113	WGS	6885273	164	97759	98.9	0.68
287.113	WGS	7362494	248	101034	98.72	0.25
287.113	WGS	7356424	217	80934	99.57	0.25
287.113	WGS	7015575	202	108158	98.79	0.27
287.112	WGS	6865760	198	104663	98.96	0.49
287.112	WGS	6231966	105	135741	99.04	0.11
287.112	WGS	6793558	196	86212	99.19	0.11
287.112	WGS	6210274	67	269143	99.5	0.11
287.112	WGS	6981966	124	160181	98.94	0.46
287.112	WGS	7093737	95	217578	99.27	0.11
287.112	WGS	6470062	121	171071	99.51	0.16
287.112	WGS	6843476	82	268930	99.23	0.49
287.111	WGS	7030097	104	224315	99.05	0.6
287.111	WGS	6738242	99	166741	99.51	0.22
287.111	WGS	6295916	50	269341	99.68	0.14
287.111	WGS	6303594	97	268993	98.92	0.14
287.111	WGS	6660543	98	171550	99.3	0.54
287.111	WGS	6811510	79	299095	99.51	0.9
287.111	WGS	6668034	100	210078	99.43	0.9
287.111	WGS	6849147	93	203132	99.59	0.55
287.111	WGS	7034546	143	131322	99.39	0.49
287.111	WGS	6426191	68	204422	99.19	0.14
287.11	WGS	7108825	133	168088	99.68	0.43
287.11	WGS	7354112	126	136398	99.18	1.24
287.11	WGS	6872882	124	160730	99.68	0.2
287.11	WGS	6995537	115	184318	99.39	0.43
287.11	WGS	7184792	149	130382	99.16	0.77
287.11	WGS	6543022	192	81276	99.41	0.22
287.11	WGS	6876687	148	226932	99.11	0.29
287.11	WGS	6792091	149	164815	99.59	0.36
287.11	WGS	6500090	181	128832	99.51	0.27
287.109	WGS	6438844	83	242043	99.27	0.11
287.109	WGS	6449289	135	192199	99.32	0.11
287.109	WGS	7113432	97	166929	99.59	1.89
287.109	WGS	6615080	76	215580	99.63	0.15
287.109	WGS	6845205	90	207746	99.3	0.46
287.109	WGS	6889407	80	235250	99.35	0.49
287.109	WGS	6737478	125	204440	98.86	0.49
287.109	WGS	6732772	108	183701	99.19	0.11
287.108	WGS	6621008	198	92017	98.19	0.2
287.108	WGS	6819636	133	126703	99.32	0.32
287.108	WGS	6345563	82	186813	99.51	0.11
287.108	WGS	6252044	128	99597	99.51	0.19
287.108	WGS	6729517	121	130979	99.45	0.32
287.108	WGS	6860603	233	110118	98.53	0.49
287.108	WGS	6829167	122	148576	99.59	0.9
287.108	WGS	6342011	172	99709	98.85	0.18
287.108	WGS	6335571	107	158820	99.22	0.11
287.108	WGS	6869309	167	100477	98.28	0.27
287.107	WGS	6660551	169	108324	98.25	0.48
287.107	WGS	6527863	122	133590	99.65	0.11
287.107	WGS	6768731	93	172602	99.29	0.54
287.107	WGS	6713012	110	182551	99.19	0.52
287.107	WGS	7070053	210	75585	98.51	1.57
287.107	WGS	6160523	84	173494	99.51	0.27
287.107	WGS	6894960	133	122275	99.29	0.87
287.107	WGS	6452948	124	133563	99.31	0.14
287.106	WGS	6785052	109	143917	99.59	0.53
287.106	WGS	6390696	133	121958	99.12	0.11
287.106	WGS	6796086	172	115964	99.3	0.14
287.106	WGS	6899104	112	152595	99.43	0.15
287.106	WGS	7054233	222	122199	98.93	2.46
287.106	WGS	6259215	184	92412	98.58	0.22
287.106	WGS	6850351	170	103015	98.87	0.18
287.106	WGS	6980738	110	204709	99.68	0.8
287.106	WGS	6386042	84	266344	99.59	0.11
287.106	WGS	6300065	64	242844	99.68	0.31
287.105	WGS	6953921	151	108941	99.08	0.49
287.105	WGS	6226729	50	347918	99.43	0.11
287.105	WGS	6864526	84	225987	99.51	0.18
287.105	WGS	6309393	161	220365	99	0.6
287.105	WGS	6434371	44	352027	99.68	0.11
287.105	WGS	6406036	174	98123	99.11	0.43
287.105	WGS	7057811	135	147734	99.27	0.11
287.104	WGS	6903570	114	171209	99.63	0.49
287.104	WGS	6680559	101	148493	99.59	0.11
287.104	WGS	6479466	85	182831	99.15	0.11
287.104	WGS	7016044	112	244603	99.42	0.29
287.104	WGS	6447447	66	260156	99.68	0.17
287.104	WGS	6769601	184	100988	98.25	0.51
287.104	WGS	7003752	134	161086	98.23	0.81
287.104	WGS	6330823	70	359824	99.68	0.15
287.104	WGS	6448155	171	110051	98.41	0.33
287.103	WGS	6577690	134	117424	98.83	0.11
287.103	WGS	6470623	154	135329	99.27	0.15
287.103	WGS	6851898	168	109474	98.77	1.16
287.103	WGS	6881448	192	68946	99.43	0.84
287.103	WGS	6886932	98	186308	99.6	0.89
287.103	WGS	6937853	168	128779	99.32	0.51
287.103	WGS	6692731	86	211654	99.63	0.59
287.103	WGS	6690011	86	163823	99.43	0.59
287.103	WGS	6392112	87	209074	99.2	0.43
287.103	WGS	6815570	107	131516	99.53	0.11
287.102	WGS	7056926	126	218820	99.3	0.18
287.102	WGS	6253654	62	407277	99.14	0.19
287.102	WGS	6808509	99	180011	99.68	0.32
287.102	WGS	6835920	89	211578	99.68	0.55
287.102	WGS	6858678	105	267585	99.43	1.14
287.102	WGS	6880572	122	147060	99.03	0.81
287.102	WGS	6242056	93	217233	98.63	0.16
287.102	WGS	6308307	65	231018	99.62	0.43
287.101	WGS	6318316	76	206021	99.68	0.27
287.101	WGS	6284486	154	246078	98.3	0.11
287.101	WGS	6882761	104	194565	99.35	0.49
287.101	WGS	6815406	143	158463	99.27	0.11
287.101	WGS	6839077	138	159132	99.51	0.15
287.101	WGS	7042302	119	189274	99.47	0.82
287.101	WGS	6462755	79	241864	99.68	0.11
287.101	WGS	6886320	77	272969	99.35	1.46
287.101	WGS	6885375	105	184284	99.59	0.81
287.101	WGS	6257878	48	268232	99.68	0.16
287.1	WGS	6750744	91	210642	99.27	0.11
287.1	WGS	6302622	136	125162	99.61	0.17
287.1	WGS	6359186	61	351213	99.68	0.11
287.1	WGS	6638040	177	104277	98.94	0.23
287.999	WGS	6346157	59	293581	99.37	0.11
287.998	WGS	6764634	69	307741	99.68	0.11
287.997	WGS	6265859	161	87411	99.27	0.27
287.996	WGS	6892469	105	133472	99.59	0.11
287.995	WGS	6900154	115	186713	99.19	0.81
287.994	WGS	6351078	116	121348	98.25	0.7
287.993	WGS	6929735	153	124368	99.63	0.49
287.992	WGS	6881480	134	139183	98.94	0.33
287.991	WGS	6787557	102	276068	99.47	0.11
287.989	WGS	6824257	90	205168	99.59	0.22
287.988	WGS	6866953	73	279896	99.68	0.11
287.987	WGS	6592636	100	188562	99.68	0.11
287.986	WGS	6482138	83	229539	99.59	0.11
287.985	WGS	6828755	147	122103	99.18	0.43
287.984	WGS	6899528	77	228091	99.02	0.89
287.983	WGS	6332797	149	134082	98.29	0.11
287.982	WGS	6876017	141	131987	99.49	0.11
287.981	WGS	6365190	117	135903	99.07	0.43
287.979	WGS	6368200	71	227420	99.4	0.11
287.978	WGS	6375587	69	205691	99.68	0.14
287.977	WGS	7110106	455	39934	96.7	2.19
287.976	WGS	6621214	115	139717	99.19	0.43
287.975	WGS	7130390	132	178310	99.31	0.76
287.974	WGS	6743682	90	216070	99.59	0.49
287.973	WGS	6370668	81	242196	99.11	0.11
287.972	WGS	6441305	81	188840	99.43	0.16
287.971	WGS	6963110	105	264806	99.51	0.15
287.969	WGS	7039582	86	269271	99.27	0.49
287.968	WGS	7042523	87	226972	99.06	0.81
287.967	WGS	6567690	140	133153	99.24	0.11
287.966	WGS	6897223	123	171444	99.35	0.49
287.965	WGS	6832241	179	89657	98.12	0.43
287.964	WGS	6920457	108	166134	99.08	0.43
287.963	WGS	6203904	185	89793	99.26	0.11
287.962	WGS	6399923	150	109537	98.91	0.17
287.961	WGS	7183565	141	127866	99.59	0.44
287.959	WGS	6369755	143	188668	98.63	0.21
287.958	WGS	6631621	104	168240	99.59	0.26
287.957	WGS	6336142	109	135329	100	0.27
287.956	WGS	7130480	132	178310	99.31	0.76
287.955	WGS	6751299	125	164952	99.17	0.49
287.954	WGS	6768315	83	222520	99.19	0.11
287.953	WGS	6276540	91	223663	99.51	0.19
287.952	WGS	6455689	119	204239	99.13	0.11
287.951	WGS	7082650	96	236516	99.68	0.11
287.934	WGS	6809111	84	262252	99.51	0.11
287.933	WGS	6781336	115	244224	99.48	0.11
287.932	WGS	6471510	90	203148	99.51	0.19
287.931	WGS	6855155	121	168861	98.95	0.24
287.929	WGS	6549370	76	236293	99.68	0.11
287.928	WGS	6809137	100	194443	99.27	0.16
287.927	WGS	6467607	93	203127	99.07	0.14
287.926	WGS	6510002	124	138377	99.19	0.46
287.925	WGS	6914857	223	78710	99.11	0.19
287.924	WGS	6476787	156	104783	98.81	0.13
287.923	WGS	6389451	117	154246	99.55	0.43
287.922	WGS	6459808	72	214997	99.19	0.11
287.921	WGS	6715214	75	256955	99.22	0.49
287.919	WGS	6427887	91	182533	98.67	0.17
287.918	WGS	6858205	108	142970	99.63	0.53
287.917	WGS	6582180	75	221244	99.35	0.46
287.916	WGS	6802969	101	220924	99.68	0.22
287.915	WGS	6882469	106	187499	99.65	0.62
287.914	WGS	6345076	94	156263	99.59	0.11
287.913	WGS	6889490	97	190271	99.14	0.43
287.912	WGS	6832413	109	165382	99.47	0.49
287.911	WGS	6814810	121	162743	99.05	0.19
287.909	WGS	6958019	107	149050	98.86	0.19
287.908	WGS	7014236	117	177421	99.02	0.21
287.907	WGS	6590340	120	139691	99.19	0.15
287.906	WGS	6462525	106	148212	99.59	0.14
287.905	WGS	6358832	73	241652	99.59	0.11
287.904	WGS	6400436	109	226964	99.39	0.11
287.903	WGS	6804229	113	162327	99.31	0.53
287.902	WGS	6756824	161	131367	98.94	0.15
287.901	WGS	6594600	58	276792	99.35	0.11
287.899	WGS	6717129	106	158576	98.08	0.51
287.898	WGS	7163187	129	157440	99.19	0.89
287.897	WGS	6686424	129	204344	99.48	0.18
287.896	WGS	6219362	68	211030	99.3	0.11
287.895	WGS	6351355	101	204629	99.36	0.14
287.894	WGS	6776478	101	164997	99.12	0.11
287.893	WGS	6726954	77	225275	99.68	0.49
287.892	WGS	6358197	62	230178	99.59	0.11
287.891	WGS	6438293	70	211383	99.19	0.11
287.889	WGS	6860916	89	210958	99.47	0.15
287.888	WGS	6608631	94	211656	99.59	0.32
287.887	WGS	6894718	93	234575	99.84	0.43
287.886	WGS	6484573	65	405389	99.35	0.15
287.885	WGS	6087226	66	226876	99.51	0.14
287.884	WGS	6794620	92	177534	99.59	0.11
287.883	WGS	6673047	95	276610	99.07	0.14
287.882	WGS	6412424	77	226550	99.27	0.19
287.881	WGS	7200442	102	226385	99.31	0.52
287.879	WGS	6697373	112	165967	99.53	0.13
287.878	WGS	6601216	117	142551	99.03	0.38
287.877	WGS	6739630	191	87988	99.68	0.11
287.876	WGS	6640508	99	138084	99.51	0.36
287.875	WGS	6978967	109	154747	99.43	0.49
287.874	WGS	6555614	123	128495	98.78	0.11
287.873	WGS	6703034	76	165019	99.43	0.11
287.872	WGS	6345609	85	173452	99.59	0.11
287.871	WGS	6898282	123	152600	99.51	0.15
287.869	WGS	6259893	101	165630	98.2	0.27
287.868	WGS	6901290	153	116134	98.93	0.28
287.867	WGS	6814130	117	139022	99.35	0.16
287.866	WGS	6339616	95	234156	99.04	0.15
287.865	WGS	6522359	87	186078	99.43	0.43
287.864	WGS	6647129	101	135285	99.03	0.15
287.863	WGS	6360589	70	244540	99.51	0.11
287.862	WGS	6287511	90	263719	99.35	0.11
287.861	WGS	6451298	85	170592	99.27	0.43
287.859	WGS	6657813	117	126438	99.41	0.27
287.858	WGS	6716256	146	127280	99.51	0.11
287.857	WGS	6832661	136	133639	99.59	0.11
287.856	WGS	6481258	78	244201	98.98	0.15
287.855	WGS	6768150	113	168194	99.55	0.49
287.854	WGS	6687065	124	140386	99.51	0.21
287.853	WGS	6184461	68	197328	99.68	0.11
287.852	WGS	6959180	134	130696	98.62	0.11
287.851	WGS	6651822	126	140484	99.23	0.11
287.849	WGS	6980745	128	123919	99.09	0.38
287.848	WGS	7164330	99	155831	98.54	0.11
287.847	WGS	7403124	110	156641	99.19	0.82
287.846	WGS	6437786	112	209869	98.41	0.11
1.40254e+06	WGS	6396889	20	1917094	99.68	0.14
1.40254e+06	WGS	6905378	12	1588422	99.68	0.17
1.40254e+06	WGS	7005139	22	708679	99.35	0.43
1.40255e+06	WGS	7319902	24	374087	99.68	0.78
1.40255e+06	WGS	6359317	15	1318254	99.68	0.46
1.40255e+06	WGS	6982977	30	834817	99.68	0.36
1.40255e+06	WGS	6490977	29	911952	99.68	0.11
1.40255e+06	WGS	6946790	31	615288	99.68	1.14
1.40255e+06	WGS	6866917	29	804025	99.68	0.19
1.40255e+06	WGS	6490069	14	1001212	99.68	0.11
1.40255e+06	WGS	6999295	30	806863	99.68	0.36
1.40255e+06	WGS	7420344	42	957800	99.68	2.22
1.40255e+06	WGS	7169659	32	726992	99.68	0.14
1.40256e+06	WGS	7101427	24	932770	99.35	0.43
1.40256e+06	WGS	6304293	22	689612	99.68	0.11
1.40256e+06	WGS	6783015	23	1675485	99.68	0.15
1.40256e+06	WGS	6865653	18	509143	99.68	0.11
1.40256e+06	WGS	6486858	18	1357314	100	0.14
1.40256e+06	WGS	6362156	20	813252	99.68	0.14
1.40256e+06	WGS	6705662	31	1698925	99.35	0.51
1.40256e+06	WGS	6808954	18	1005415	99.68	0.65
1.40256e+06	WGS	6951239	32	666915	99.35	0.11
1.40256e+06	WGS	7088630	43	674699	99.68	1.14
1.40257e+06	WGS	6909604	27	702598	99.68	0.11
1.40257e+06	WGS	6532903	22	1009843	99.68	0.46
1.44754e+06	WGS	6228164	52	396829	99.68	0.11
1.44754e+06	WGS	6451019	66	276777	99.68	0.11
1.44754e+06	WGS	6736064	71	186789	99.68	0.11
1.44754e+06	WGS	6564761	58	255683	99.68	0.11
1.44754e+06	WGS	6723433	83	227928	99.68	0.19
1.44754e+06	WGS	6967720	84	184163	99.68	0.14
1.44754e+06	WGS	6733853	66	261176	99.68	0.15
1.41824e+06	WGS	6610309	22	659935	99.68	0.14
1.41824e+06	WGS	6560806	16	662810	99.35	0.19
1.41824e+06	WGS	6726261	22	672167	99.68	0.11
1.41824e+06	WGS	6825294	22	438544	99.68	0.27
1.41824e+06	WGS	6840259	25	746440	99.68	0.11
1.41824e+06	WGS	7167262	45	728495	99.68	0.72
1.41824e+06	WGS	6420445	24	1863567	99.68	0.11
1.41824e+06	WGS	6911218	34	498202	99.68	0.54
1.41824e+06	WGS	6900307	34	373466	99.68	0.22
1.41824e+06	WGS	6698783	6	3661179	99.68	0.11
1.41825e+06	WGS	6661115	25	1340896	99.68	0.11
1.41825e+06	WGS	6763011	18	754707	99.68	0.11
1.4025e+06	WGS	6414610	34	684459	99.68	0.16
1.4025e+06	WGS	6920040	21	1572778	99.68	0.15
1.4025e+06	WGS	6830561	35	588037	99.68	0.11
1.4025e+06	WGS	6273839	16	887626	99.68	0.11
1.40251e+06	WGS	6930020	20	980240	99.68	0.56
1.40251e+06	WGS	6753715	31	848663	99.68	0.22
1.40251e+06	WGS	6473493	21	923870	99.68	0.56
1.40251e+06	WGS	6413827	44	509252	99.68	0.22
1.40251e+06	WGS	6854990	30	645398	99.68	1.17
1.40251e+06	WGS	7044395	27	1259064	99.68	0.11
1.40251e+06	WGS	6476343	10	1839765	99.68	0.11
1.40251e+06	WGS	6681668	18	811336	99.68	0.54
1.40251e+06	WGS	6279266	13	1008680	99.68	0.11
1.40252e+06	WGS	6414708	19	680396	99.68	0.11
1.40252e+06	WGS	6446132	22	793167	99.68	0.16
1.40252e+06	WGS	6904844	19	859179	99.68	0.11
1.40252e+06	WGS	6604024	25	562517	99.68	0.11
1.40252e+06	WGS	6408102	16	995645	99.68	0.11
1.40252e+06	WGS	6526146	32	462117	99.68	0.62
1.40252e+06	WGS	6482332	13	839136	99.68	0.11
1.40252e+06	WGS	6859577	24	641716	99.68	0.15
1.40252e+06	WGS	6897964	35	707387	99.68	0.17
1.40252e+06	WGS	6744500	14	776349	99.68	0.15
1.40253e+06	WGS	6323768	14	3220744	99.68	0.11
1.40253e+06	WGS	6794049	23	715928	99.65	0.11
1.40253e+06	WGS	6868846	24	741007	99.68	0.15
1.40253e+06	WGS	7428714	42	854408	99.68	1.8
1.40253e+06	WGS	7197184	51	401385	99.68	0.84
1.40253e+06	WGS	6605348	37	1136197	99.68	1.11
1.40253e+06	WGS	6933614	31	660092	99.68	0.43
1.40253e+06	WGS	6388179	20	923623	99.68	0.11
1.40253e+06	WGS	5886599	11	727578	99.68	0.11
1.40254e+06	WGS	6865435	39	650022	99.35	0.35
1.40254e+06	WGS	6896541	12	1523291	99.68	0.48
1.40254e+06	WGS	7015865	30	541200	99.68	0.49
1.40254e+06	WGS	6899001	22	714321	99.68	0.27
1.40254e+06	WGS	6358806	21	1008424	99.68	0.11
1.40254e+06	WGS	5939118	13	703301	99.35	0.11
1.40257e+06	WGS	6878986	15	757249	99.68	0.14
1.40257e+06	WGS	6878551	15	945836	99.68	0.14
1.40257e+06	WGS	6602175	22	820648	99.68	0.11
1.40258e+06	WGS	6777954	14	1456048	100	0.43
1.40258e+06	WGS	6386057	24	482679	99.68	0.11
1.40258e+06	WGS	6905129	26	1125383	99.68	0.11
1.40258e+06	WGS	7075006	28	788806	99.65	0.15
1.40249e+06	WGS	6998147	20	1074942	99.68	0.11
1.40249e+06	WGS	6486304	15	1008812	99.68	0.49
1.40249e+06	WGS	6500574	23	1013663	99.68	0.14
1.40249e+06	WGS	6330289	18	870930	99.4	0.43
1.1634e+06	WGS	6357331	196	77529	99.68	0.11
1.4025e+06	WGS	6735382	17	1406148	99.35	0.15
1.40257e+06	WGS	6348330	18	1061115	99.68	0.11
1.40257e+06	WGS	6351482	23	1013936	99.68	0.11
1.40257e+06	WGS	6331855	19	753209	99.68	0.11
1.40257e+06	WGS	6351656	20	996518	99.68	0.11
1.40257e+06	WGS	6402107	27	1162388	99.68	0.14
1.40249e+06	WGS	6462805	18	776334	99.68	0.14
1.40249e+06	WGS	6469861	23	1163986	99.68	0.14
208964	WGS	6218048	68	277905	99.68	0.11
208964	WGS	6198557	209	61263	99.68	0.11
208964	WGS	6219177	73	277884	99.68	0.11
208964	WGS	6228580	126	151217	99.68	0.11
208964	WGS	6221735	71	263062	99.68	0.11
208964	WGS	6219069	109	160862	99.66	0.11
208964	WGS	6218516	96	171105	99.68	0.11
208964	WGS	6217458	95	172630	99.68	0.11
208964	WGS	6218510	70	233461	99.68	0.11
1.41825e+06	WGS	6253573	22	659523	99.68	0.11
1.40258e+06	WGS	7455553	65	387164	99.68	0.81
1.41825e+06	WGS	6331390	22	790249	99.68	0.11
1.4025e+06	WGS	6974149	32	765176	99.68	2.06
1.40249e+06	WGS	7002867	19	748575	99.68	0.23
1.4025e+06	WGS	7049946	28	684359	99.68	0.15
1.40249e+06	WGS	6288577	18	1017436	99.68	0.11
1.4025e+06	WGS	7037692	23	726489	99.68	0.43
1.40249e+06	WGS	6421104	23	908542	99.68	0.11
287.849	WGS	6610493	1543	8387	95.43	1.62
287.849	WGS	6143270	1524	7012	94.84	1.75
287.849	WGS	6161143	332	40968	98.79	0.11
287.849	WGS	6533283	412	36757	98.78	0.52
287.849	WGS	6823319	230	78394	99.68	0.22
287.849	WGS	6176795	486	27979	98.03	0.45
287.849	WGS	6498588	178	112287	99.59	0.11
287.849	WGS	6392906	144	163622	99.68	0.11
287.849	WGS	6856251	76	303090	99.68	0.11
287.85	WGS	6173585	1103	11702	97.08	1.15
287.85	WGS	6430252	133	223417	99.68	0.11
287.85	WGS	6450298	218	73366	99.35	0.32
287.406	WGS	6867867	125	192464	99.68	0.16
287.405	WGS	6879311	105	136512	99.59	0.11
287.406	WGS	6294990	70	263645	99.68	0.11
287.406	WGS	6753279	92	221107	99.68	0.22
287.406	WGS	6575538	94	176058	99.68	0.11
287.406	WGS	6955793	81	245121	99.68	0.11
287.408	WGS	6752911	118	159166	99.59	0.49
287.85	WGS	6783701	115	208383	99.68	0.11
287.406	WGS	7007284	178	165240	99.68	0.11
287.85	WGS	6683158	135	167935	99.59	0.11
287.407	WGS	6877412	109	142807	99.68	0.15
287.85	WGS	6628134	105	227944	99.68	0.11
287.85	WGS	6835717	139	189825	99.68	0.11
287.851	WGS	6033504	1754	6480	92.31	1.83
287.851	WGS	6928292	146	156500	99.33	0.11
287.312	WGS	6733881	187	75854	99.68	0.11
287.313	WGS	6853893	169	115534	99.68	0.58
287.31	WGS	6604776	244	85265	99.68	0.6
287.313	WGS	6919706	266	92865	99.68	1.14
287.311	WGS	6764555	157	107966	99.03	0.49
287.311	WGS	6354111	163	109996	99.68	0.16
287.311	WGS	6930192	228	104087	99.68	0.11
287.311	WGS	6424465	124	123216	99.68	0.11
287.407	WGS	6910590	123	142396	99.68	0.64
287.406	WGS	7173730	161	114206	99.35	0.68
287.406	WGS	6893213	134	219047	99.59	0.53
287.408	WGS	6333099	66	243552	99.68	0.11
287.408	WGS	7059984	118	182579	99.68	0.24
287.312	WGS	6888492	180	94912	99.68	0.49
287.851	WGS	6713388	101	208380	99.68	0.11
287.407	WGS	6561582	70	248562	99.68	0.49
287.407	WGS	6987420	184	168428	99.68	0.49
287.406	WGS	7429754	163	114641	99.68	1.27
287.406	WGS	6832393	99	192905	99.65	0.49
287.407	WGS	7224440	128	171316	99.68	0.43
287.408	WGS	6427172	80	194521	99.68	0.31
287.407	WGS	6821394	104	159442	99.68	0.15
287.407	WGS	6618190	90	173640	99.68	0.14
287.851	WGS	6483658	102	202964	99.66	0.11
287.575	Complete	7578039	3	7139518	99.68	1.31
287.575	Complete	7245771	4	6584825	99.68	2.42
287.575	Complete	7267567	1	7267567	99.68	0.56
287.575	Complete	6853499	1	6853499	99.68	0.11
287.298	WGS	7267705	9	2172972	99.51	0.65
287.298	WGS	6827144	16	809436	99.03	0.49
287.888	WGS	6773465	219	93808	94.61	1.14
287.297	Complete	6963676	1	6963676	99.68	0.15
287.298	WGS	6882581	5	2533928	99.68	0.11
287.578	Complete	6822666	1	6822666	99.68	0.94
287.298	WGS	6929574	12	4354749	99.51	0.11
287.297	WGS	6900175	3	5781139	99.41	0.11
287.298	WGS	6425652	6	2300470	99.03	0.43
287.596	Complete	6799785	1	6799785	99.68	0.49
287.649	Complete	7075653	2	6946231	99.68	0.49
287.569	Complete	7086054	3	7012922	99.68	0.49
287.57	WGS	6611054	4	6565899	99.68	0.22
287.633	WGS	6418505	1	6418505	99.68	0.49
287.569	Complete	7282236	2	7240677	99.68	0.87
287.569	Complete	6747010	1	6747010	99.35	0.49
287.57	WGS	7172470	1	7172470	99.68	1.03
287.569	Complete	7247865	4	6586916	100	2.34
287.57	WGS	7284124	5	5519119	99.68	0.89
287.57	WGS	6940345	3	6935329	99.68	0.38
287.568	Complete	6463575	1	6463575	99.68	0.11
287.575	Complete	7167215	1	7167215	99.68	1.03
287.575	Complete	6776714	1	6776714	99.68	0.17
287.596	Complete	6475581	1	6475581	100	0.35
287.597	WGS	7178792	2	7141746	99.68	0.48
287.633	WGS	6792240	6	6223626	99.43	0.16
287.633	WGS	7079305	1	7079305	99.68	0.48
287.633	WGS	7381251	2	7020885	99.31	1.3
287.633	WGS	6752712	1	6752712	99.68	0.14
287.597	Complete	6540996	1	6540996	99.35	0.15
287.597	Complete	6685102	1	6685102	99.35	0.66
287.597	Complete	6303875	1	6303875	99.33	0.11
287.291	Complete	6276434	1	6276434	99.57	0.11
287.312	WGS	6230152	123	100567	99.68	0.11
287.311	WGS	6779428	163	91625	99.43	0.16
287.312	WGS	7065733	181	86953	99.35	0.29
287.313	WGS	6660181	168	86579	99.68	0.16
287.312	WGS	6563628	152	99755	99.35	0.11
287.312	WGS	6629802	157	97498	99.68	0.43
287.311	WGS	6424178	136	114922	99.68	0.31
287.596	Complete	6859232	1	6859232	99.68	0.43
287.126	WGS	7047321	92	222338	99.68	0.73
287.126	WGS	6721373	86	416877	99.61	0.49
287.128	WGS	7038014	133	175961	99.68	0.2
287.128	WGS	6534127	71	425450	99.68	0.14
287.128	WGS	6530849	140	341074	99.68	0.11
287.128	WGS	6732407	67	547657	99.68	0.14
287.128	WGS	6904907	111	230953	99.68	0.11
287.128	WGS	6907128	143	216690	99.68	0.11
287.128	WGS	6920162	147	226427	99.68	0.11
287.128	WGS	6305619	75	477033	99.68	0.11
287.128	WGS	6435053	67	472898	99.68	0.11
287.128	WGS	6650308	138	369082	99.68	0.15
287.128	WGS	6915338	131	237456	99.51	0.11
287.128	WGS	6907440	132	216689	99.68	0.11
287.128	WGS	6903745	154	206370	99.68	0.11
287.128	WGS	6625581	138	407869	99.68	0.14
287.128	WGS	6739798	137	343145	99.68	0.55
287.128	WGS	6988424	103	234520	99.68	0.49
287.128	WGS	6869504	146	226373	99.68	0.53
287.128	WGS	6988611	153	179247	99.68	0.11
287.128	WGS	6996882	170	85883	99.35	1.89
287.128	WGS	6254118	51	433517	99.66	0.13
287.128	WGS	6260243	86	349818	99.68	0.11
287.128	WGS	6892106	82	377420	99.68	0.14
287.128	WGS	6824461	55	399656	99.68	0.6
287.128	WGS	6967195	168	299856	99.68	0.32
287.128	WGS	6872667	95	310545	99.35	0.22
287.128	WGS	6995397	139	215640	99.68	0.11
287.128	WGS	7075270	87	412472	99.68	0.5
287.128	WGS	7086684	102	438462	99.68	1.29
287.128	WGS	6663088	83	336478	99.68	0.11
287.128	WGS	7162042	146	255205	99.68	0.85
287.128	WGS	6378578	63	409885	99.68	0.11
287.128	WGS	6549691	99	304734	99.59	0.14
287.128	WGS	6661457	157	131022	99.68	0.52
287.128	WGS	6429580	111	281445	99.68	0.11
287.128	WGS	6883948	91	413949	99.68	0.49
287.128	WGS	6976056	111	262803	99.68	0.65
287.128	WGS	6451904	93	235472	99.68	0.11
287.128	WGS	6561223	81	192510	99.68	0.11
287.128	WGS	6220320	114	401967	99.35	0.11
287.128	WGS	6232554	55	409891	99.68	0.11
287.128	WGS	6241793	62	426443	99.68	0.43
287.128	WGS	7128737	83	416773	99.68	0.59
287.128	WGS	6775787	141	286369	99.68	0.2
287.128	WGS	6303972	129	234604	99.68	0.11
287.128	WGS	6892575	115	226421	99.68	0.11
287.128	WGS	6664105	100	269226	99.68	0.49
287.128	WGS	6672793	100	209355	99.35	0.11
287.128	WGS	6807746	98	237267	99.68	0.15
287.128	WGS	6995709	90	308199	99.68	0.56
287.128	WGS	6516165	93	243082	99.68	0.11
287.128	WGS	6928717	188	267877	99.68	0.18
287.128	WGS	7176688	121	216709	99.68	0.22
287.128	WGS	7005034	146	215640	99.68	0.11
287.128	WGS	6574051	74	309786	99.68	0.52
287.128	WGS	6889435	69	420776	99.68	0.13
287.128	WGS	6631515	73	378236	99.68	0.11
287.128	WGS	6921834	150	213555	99.68	0.11
287.128	WGS	6317839	66	349839	99.35	0.11
287.124	WGS	6806658	72	426581	99.68	0.11
287.124	WGS	6826610	129	268236	99.68	0.49
287.124	WGS	6486647	74	293376	99.68	0.22
287.124	WGS	6560074	157	341074	99.68	0.11
287.124	WGS	6229377	69	455402	99.51	0.14
287.124	WGS	6660921	97	268722	99.24	0.11
287.125	WGS	6582879	147	305219	99.68	0.11
287.125	WGS	6588692	93	278569	99.68	0.11
287.125	WGS	6508855	97	274033	99.68	0.11
287.125	WGS	6918780	152	216690	99.68	0.11
287.124	WGS	6904524	69	330705	99.68	0.11
287.124	WGS	6327369	86	299744	99.68	0.11
287.125	WGS	6686915	90	423772	99.68	1.76
287.124	WGS	6892464	142	183867	99.68	0.11
287.125	WGS	6862252	130	183155	99.68	0.49
287.125	WGS	6509901	76	480944	99.35	0.24
287.125	WGS	6500744	88	292070	100	0.11
287.125	WGS	6544539	40	530421	99.68	0.15
287.125	WGS	6475816	61	384520	99.35	0.11
287.125	WGS	6548471	53	550921	99.51	0.11
287.125	WGS	6909161	144	216689	99.68	0.11
287.125	WGS	6894868	73	446011	99.68	0.15
287.125	WGS	6344770	83	456020	99.68	0.11
287.125	WGS	6455186	80	239096	99.27	0.11
287.125	WGS	6536497	78	350205	99.68	0.11
287.125	WGS	6665210	77	295909	99.68	0.43
287.125	WGS	6777416	97	438764	99.68	0.15
287.125	WGS	6431330	79	324420	99.68	0.26
287.125	WGS	6935267	105	309964	99.68	0.19
287.128	WGS	6288440	65	703570	99.68	0.14
287.125	WGS	6665059	87	466287	99.68	0.11
287.125	WGS	6687424	115	206700	99.68	0.49
287.125	WGS	6941660	70	401023	99.68	0.11
287.128	WGS	6771746	115	349623	99.68	0.15
287.128	WGS	6865888	192	235201	99.68	0.11
287.128	WGS	6885133	99	287991	99.68	0.49
287.128	WGS	6915280	141	258556	99.68	0.11
287.128	WGS	6797775	150	268230	99.68	0.43
287.128	WGS	6237731	56	581941	99.68	0.11
287.125	WGS	6919486	142	226427	99.68	0.11
287.125	WGS	6630124	81	292143	100	0.11
287.125	WGS	6797993	100	223375	99.35	0.11
287.125	WGS	6400717	70	271463	99.68	0.11
287.125	WGS	7031272	98	222814	99.68	0.35
287.125	WGS	6369818	48	400676	99.68	0.11
287.125	WGS	6918438	195	326600	99.68	0.43
287.125	WGS	6384709	63	409614	99.68	0.11
287.125	WGS	6664265	76	475468	99.68	0.22
287.125	WGS	6391955	94	213760	99.68	0.11
287.125	WGS	7422575	130	202285	99.68	0.65
287.125	WGS	6521034	81	338914	99.68	0.22
287.125	WGS	6909294	138	216690	99.68	0.11
287.125	WGS	6777312	90	239079	99.68	0.25
287.125	WGS	6540352	126	210520	99.65	0.15
287.125	WGS	6280068	77	394081	99.68	0.11
287.125	WGS	6458389	43	505072	99.35	0.45
287.125	WGS	6307368	77	340982	99.68	0.11
287.125	WGS	6901373	133	232299	99.51	0.11
287.125	WGS	6716343	164	221899	99.35	0.11
287.125	WGS	6378624	75	268000	99.68	0.16
287.125	WGS	6503184	82	280330	99.68	0.11
287.125	WGS	6863885	145	388190	99.68	0.11
287.125	WGS	6926038	128	264457	99.35	0.53
287.125	WGS	6915288	153	226427	99.68	0.11
287.312	WGS	6603261	177	82150	99.35	0.48
287.407	WGS	6460531	71	248544	99.68	0.16
287.313	WGS	6927207	192	94866	99.35	0.43
287.311	WGS	7087679	185	97004	99.68	1.12
287.312	WGS	6310500	142	103650	99.68	0.11
287.312	WGS	6899895	155	100697	99.35	0.18
287.312	WGS	7094206	203	90618	99.68	0.14
287.311	WGS	7100667	223	104900	99.68	0.51
287.127	WGS	6384512	43	493014	99.35	0.11
287.127	WGS	6355520	50	770230	99.68	0.43
287.127	WGS	6406382	55	585938	99.68	0.43
287.127	WGS	6653429	73	372027	99.51	0.27
287.127	WGS	6344151	55	481839	99.65	0.11
287.127	WGS	6827004	76	310840	99.35	0.11
287.127	WGS	6179652	39	454625	99.68	0.11
287.127	WGS	6268378	41	454624	99.68	0.11
287.127	WGS	6250625	46	777939	99.68	0.22
287.127	WGS	6757802	78	375905	99.68	1.24
287.127	WGS	6703493	105	241275	99.68	0.15
287.127	WGS	7077018	89	390239	99.59	0.57
287.127	WGS	6582000	80	472972	99.68	0.49
287.127	WGS	6338552	61	392641	99.65	0.11
287.127	WGS	6485639	87	306235	99.68	0.22
287.127	WGS	6418807	62	426823	99.68	0.11
287.127	WGS	6734499	136	235739	99.68	0.11
287.127	WGS	6363528	104	263059	99.68	0.11
287.127	WGS	6287404	47	591041	99.68	0.11
287.127	WGS	6197107	48	367884	99.66	0.11
287.127	WGS	6330893	72	425788	99.68	0.11
287.127	WGS	6412533	109	363721	99.49	0.14
287.127	WGS	6305399	72	291636	99.68	0.16
287.127	WGS	6306637	31	934963	99.35	0.11
287.127	WGS	6306901	28	948117	99.68	0.11
287.127	WGS	6884361	98	307137	99.68	0.15
287.127	WGS	6500288	138	371385	99.68	0.11
287.127	WGS	6318498	39	715155	99.68	0.11
287.127	WGS	7001494	104	307146	99.51	0.18
287.127	WGS	6346032	61	404050	99.65	0.11
287.127	WGS	6689358	136	264457	99.68	0.49
287.127	WGS	6511796	85	231429	99.68	0.15
287.127	WGS	6436264	63	517301	99.68	0.14
287.127	WGS	6436888	64	517301	99.68	0.14
287.127	WGS	7248682	199	191691	99.51	1.1
287.127	WGS	6908087	95	307110	99.68	0.18
287.127	WGS	7047177	100	371491	99.68	0.18
287.127	WGS	7089340	130	238238	99.68	0.43
287.127	WGS	6910164	101	307185	99.68	0.18
287.127	WGS	6423935	53	468752	99.68	0.43
287.127	WGS	7127229	123	250029	99.68	0.43
287.127	WGS	6823072	112	214205	99.68	0.11
287.127	WGS	7025985	111	264215	99.35	0.51
287.127	WGS	6542609	117	371687	99.68	0.11
287.127	WGS	6996288	90	371491	99.68	0.18
287.127	WGS	6466098	88	224964	99.68	0.14
287.127	WGS	6497091	80	259159	99.68	0.14
287.127	WGS	6636463	138	341411	100	0.36
287.127	WGS	7083517	132	250029	99.68	0.43
287.127	WGS	7006405	98	371491	99.68	0.18
287.127	WGS	6885235	75	444101	99.68	0.54
287.127	WGS	7003284	97	371491	99.68	0.18
287.127	WGS	7083021	135	259006	99.68	0.43
287.127	WGS	7066687	95	371491	99.68	0.21
287.127	WGS	6858741	99	237661	99.35	0.49
287.126	WGS	6837344	126	214206	99.68	0.11
287.126	WGS	6265603	63	426797	99.68	0.43
287.126	WGS	6267874	53	426797	99.68	0.43
287.126	WGS	6613116	79	328870	99.35	0.17
287.126	WGS	6883504	81	392766	99.68	0.18
287.126	WGS	6455932	76	426932	99.68	0.11
287.126	WGS	6764142	113	227588	99.68	0.11
287.126	WGS	7077673	180	266853	99.68	0.18
287.126	WGS	6745155	101	237639	99.68	0.11
287.126	WGS	6757806	106	226463	99.68	0.11
287.126	WGS	6613135	81	328870	99.35	0.17
287.126	WGS	6763935	90	289679	99.68	0.11
287.126	WGS	6722973	71	238423	99.33	0.11
287.126	WGS	6864962	95	299985	99.51	0.11
287.126	WGS	6735963	61	350033	99.35	0.3
287.126	WGS	6270641	56	620454	99.68	0.11
287.126	WGS	6735165	75	301336	99.68	0.11
287.126	WGS	6795098	102	306085	99.51	0.49
287.126	WGS	6275823	74	392783	99.68	0.11
287.126	WGS	6687160	99	426454	99.35	0.22
287.126	WGS	6569890	100	398662	99.68	0.43
287.126	WGS	6733856	69	401858	99.68	0.11
287.126	WGS	6761789	110	232438	99.68	0.11
287.126	WGS	7182646	94	371491	99.68	0.32
287.126	WGS	6908073	66	547652	99.68	0.11
287.126	WGS	6853795	106	211111	99.68	0.11
287.126	WGS	6765198	110	227588	99.68	0.11
287.126	WGS	6759137	68	401858	99.68	0.11
287.126	WGS	6764324	92	234778	99.68	0.11
287.126	WGS	6762278	109	237670	99.68	0.15
287.126	WGS	6712484	61	380230	99.68	0.53
287.126	WGS	6763781	98	237639	99.68	0.11
287.126	WGS	6827803	125	221517	99.68	0.53
287.126	WGS	7041979	101	288951	99.68	0.52
287.126	WGS	6953321	97	300127	99.68	0.52
287.126	WGS	6408846	60	489382	99.61	0.14
287.126	WGS	6891771	162	210823	99.68	0.11
287.126	WGS	6448716	86	426185	99.68	0.11
287.126	WGS	6697340	102	237639	99.68	0.11
287.126	WGS	6698548	103	237639	99.68	0.11
287.126	WGS	6744977	106	226457	99.68	0.11
287.126	WGS	6451967	83	322620	99.35	0.15
287.126	WGS	6445002	42	771960	99.68	0.14
287.126	WGS	7153859	60	404028	99.49	0.52
287.126	WGS	7022062	47	689037	99.68	0.14
287.126	WGS	6452192	79	322620	99.35	0.15
287.126	WGS	6541247	53	618954	99.35	0.45
287.126	WGS	6716735	115	222517	99.68	0.11
287.126	WGS	6939039	78	403914	99.68	0.52
287.126	WGS	6764872	113	226463	99.68	0.11
287.126	WGS	6826790	78	446768	99.68	0.13
287.126	WGS	6721233	69	329304	99.35	0.11
287.126	WGS	6683190	55	401913	99.68	0.11
287.126	WGS	6764979	114	226463	99.68	0.11
287.126	WGS	7003701	84	392755	99.68	0.18
287.126	WGS	6758510	106	227459	99.68	0.11
287.126	WGS	6609041	78	328869	99.35	0.17
287.126	WGS	6826863	115	265289	99.68	0.5
287.126	WGS	6250568	39	521764	99.68	0.11
287.126	WGS	6638949	73	407868	99.35	0.17
287.126	WGS	6638948	72	407869	99.35	0.17
287.126	WGS	6606232	92	328869	99.35	0.17
287.126	WGS	6754078	103	222517	99.68	0.11
287.127	WGS	6738672	45	624024	99.03	0.14
287.126	WGS	6640514	79	407869	99.35	0.17
287.126	WGS	6977426	61	403980	99.68	0.14
287.126	WGS	6977958	61	458188	99.68	0.14
287.126	WGS	6977936	61	458188	99.68	0.14
287.126	WGS	6977971	60	458188	99.68	0.14
287.126	WGS	6747042	103	237639	99.68	0.11
287.126	WGS	6195790	73	314050	99.35	0.14
287.127	WGS	6934087	68	294427	99.68	0.53
287.126	WGS	7108564	172	269654	99.68	0.18
287.126	WGS	6572859	71	420276	99.68	0.14
287.126	WGS	6857049	131	360484	99.68	0.15
287.126	WGS	6694961	84	387057	99.35	0.17
287.126	WGS	6978042	60	458188	99.68	0.14
287.126	WGS	6819783	173	411340	99.68	0.18
287.126	WGS	6643758	76	306114	99.68	0.22
287.126	WGS	7107752	180	269654	99.68	0.18
287.851	WGS	7024337	422	44258	99.68	0.45
287.851	WGS	6864543	336	51132	99.51	0.54
287.851	WGS	6871140	256	111917	99.68	0.15
287.851	WGS	6870241	240	75723	99.68	0.11
287.851	WGS	6730759	252	174180	99.68	0.17
287.852	WGS	7010046	278	108324	99.51	0.5
287.852	WGS	6737430	148	415298	99.68	0.11
287.852	WGS	6433458	67	427617	99.68	0.14
287.852	WGS	6790712	358	126535	99.68	0.43
287.852	WGS	6758271	86	373360	99.68	0.49
287.852	WGS	7083586	109	271713	99.68	0.49
287.852	WGS	7087517	166	262208	99.68	0.17
287.853	WGS	7064524	168	353645	99.68	0.61
287.853	WGS	6955838	243	155513	99.68	0.15
287.853	WGS	6919582	96	322351	99.68	0.49
287.853	WGS	6797806	70	373362	99.68	0.49
287.853	WGS	7069381	174	333420	99.68	0.61
287.853	WGS	6223673	101	380296	99.35	0.43
287.853	WGS	6951133	297	91446	99.63	0.18
287.853	WGS	7029907	125	247131	99.68	1.02
287.853	WGS	7041824	116	343217	99.68	0.53
287.853	WGS	7161419	96	408077	99.68	0.63
287.854	WGS	7022991	147	279802	99.68	0.11
287.854	WGS	6819123	150	333594	99.68	0.18
287.854	WGS	6391851	108	430842	99.68	0.14
287.854	WGS	6905667	124	393569	99.68	0.53
287.854	WGS	6867453	130	228708	99.68	0.32
287.854	WGS	6812745	176	251066	99.68	0.19
287.854	WGS	6920131	119	352692	99.68	1.73
287.854	WGS	6852068	116	458934	99.68	0.15
287.854	WGS	6953788	168	266387	99.68	0.19
287.855	WGS	6967826	62	601744	99.68	0.49
287.855	WGS	6867113	137	221217	99.68	0.32
287.855	WGS	7002813	193	350812	99.68	0.24
287.855	WGS	6252399	99	357379	99.68	0.11
287.855	WGS	6956400	177	262406	99.68	0.15
287.126	WGS	6551416	62	336439	99.68	0.52
287.126	WGS	6595613	107	202500	99.68	0.46
287.127	WGS	6522715	55	425696	99.68	0.16
287.127	WGS	7001351	73	458215	99.68	0.11
287.127	WGS	7000975	74	458227	99.68	0.11
287.127	WGS	6940944	237	86378	99.68	0.83
287.127	WGS	6755447	122	227575	99.68	0.88
287.127	WGS	6237353	50	769422	99.68	0.11
287.127	WGS	6907267	56	454924	99.68	0.14
287.127	WGS	6442257	57	718529	99.35	0.14
287.127	WGS	7188859	132	230880	99.68	0.22
287.127	WGS	6420320	54	418070	99.68	0.11
287.127	WGS	6950628	101	458193	99.68	0.11
287.127	WGS	6908913	68	427619	99.35	0.11
287.127	WGS	6796336	102	415126	99.35	0.19
287.125	WGS	6132044	57	456951	99.43	0.11
287.125	WGS	6695302	76	342828	99.51	0.11
287.125	WGS	6234976	77	420860	99.68	0.11
287.125	WGS	6707903	63	637008	99.59	0.11
287.129	WGS	6576279	103	219272	99.68	0.25
287.128	WGS	6716007	129	374342	99.68	0.57
287.128	WGS	6396705	63	423871	99.35	0.11
287.128	WGS	7092712	106	305415	99.68	0.14
287.128	WGS	6580789	104	219272	99.68	0.25
287.129	WGS	6753996	57	547613	99.68	0.11
287.128	WGS	6381553	80	344654	99.68	0.22
287.125	WGS	6716343	69	322412	99.03	0.11
287.125	WGS	6874770	81	512561	99.68	0.14
287.129	WGS	6978491	49	373198	99.68	0.77
287.125	WGS	6465202	55	480181	99.68	0.45
287.125	WGS	6465541	56	330725	99.23	0.49
287.125	WGS	6767827	121	264457	99.35	0.49
287.125	WGS	6750444	64	329534	99.68	0.27
287.125	WGS	6826662	196	158640	99.68	0.53
287.125	WGS	6362845	98	541154	100	0.11
287.125	WGS	6453554	71	427027	99.57	0.16
287.125	WGS	6400803	166	128283	99.59	0.22
287.125	WGS	6422849	59	379095	99.68	0.11
287.125	WGS	6473284	79	362995	99.68	0.11
287.125	WGS	6266035	56	425720	99.65	0.11
287.887	WGS	6933068	40	779683	99.68	0.17
287.785	WGS	6893110	212	81032	99.68	0.27
287.785	WGS	6323478	48	427829	99.35	0.11
287.786	WGS	6650291	78	314280	99.68	0.11
287.786	WGS	6711313	224	70277	99.68	0.14
287.785	WGS	6528585	212	75484	99.68	0.27
287.786	WGS	6991711	244	70915	99.68	0.39
287.786	WGS	6876949	277	70213	99.68	0.7
287.785	WGS	6301640	56	295453	99.68	0.11
287.786	WGS	6340159	194	77292	99.68	0.11
287.785	WGS	6756810	236	86073	99.68	0.17
287.786	WGS	6232278	213	78515	99.68	0.27
287.786	WGS	5912421	38	466471	99.34	0.76
287.785	WGS	6555630	224	71060	99.68	0.11
287.784	WGS	6339603	65	333414	99.68	0.11
287.783	WGS	7171428	122	199808	99.68	0.6
287.783	WGS	6508561	204	71024	99.68	0.22
287.785	WGS	6408848	238	64051	99.68	0.13
287.784	WGS	6547438	207	63834	99.35	0.11
287.783	WGS	6463376	222	63396	99.68	0.84
287.783	WGS	6411494	211	76857	99.68	0.11
287.784	WGS	6506983	88	429269	99.68	0.11
287.783	WGS	6276349	47	640705	99.68	0.11
287.783	WGS	6780137	171	90286	99.68	0.27
287.782	WGS	6333273	177	86231	99.51	0.22
287.782	WGS	6302224	56	457392	99.68	0.11
287.782	WGS	6670940	186	86803	99.68	0.11
287.784	WGS	6594082	63	310954	99.68	0.15
287.782	WGS	6606996	74	301514	99.68	0.14
287.784	WGS	7031489	151	171553	99.35	0.19
287.782	WGS	6738933	165	96559	99.68	0.11
287.803	WGS	6268481	38	498224	99.68	0.11
287.784	WGS	6494310	90	251324	99.68	0.11
287.78	WGS	6270751	124	167096	99.68	0.11
287.803	WGS	6191380	144	115414	99.68	0.11
287.782	WGS	6370604	120	149418	99.68	0.11
287.148	WGS	6391538	18	771336	99.68	0.11
287.782	WGS	6573139	69	377739	99.03	0.15
287.782	WGS	6344431	67	364598	99.68	0.19
287.781	WGS	7049219	96	329246	99.57	0.9
287.784	WGS	7130564	141	182080	99.66	0.55
287.781	WGS	7052906	317	82995	99.68	0.22
287.781	WGS	6674435	260	82219	99.68	0.11
287.781	WGS	6717057	290	93253	99.03	0.52
287.779	WGS	6191883	113	126752	99.66	0.27
287.803	WGS	6394452	71	279306	99.68	0.11
287.803	WGS	7032738	129	172201	99.68	0.48
287.781	WGS	7025487	253	70910	99.68	0.11
287.781	WGS	6843047	275	63809	99.51	0.11
287.784	WGS	6635285	140	133947	99.68	0.11
287.781	WGS	6845305	72	260789	99.51	0.14
287.784	WGS	6430277	149	125440	99.68	0.11
287.781	WGS	6375161	52	481330	99.68	0.16
287.784	WGS	6382502	186	88859	100	0.43
287.779	WGS	6696919	58	398254	99.68	0.11
287.803	WGS	6349621	69	310910	99.57	0.11
287.78	WGS	6260875	50	510162	99.68	0.14
287.783	WGS	6293739	69	280447	99.68	0.11
287.783	WGS	6812488	248	164830	99.68	0.67
287.781	WGS	6494873	186	91103	99.68	0.11
287.785	WGS	6501460	195	86128	99.4	0.22
287.803	WGS	6316238	189	78866	99.68	0.11
287.781	WGS	6419743	234	67404	100	0.17
287.78	WGS	6985982	75	428042	99.51	0.33
287.78	WGS	6149846	42	438071	99.68	0.11
287.803	WGS	6486368	98	328812	99.68	0.27
287.783	WGS	6487691	129	134267	99.68	0.11
287.78	WGS	6363888	161	130143	99.68	0.14
287.78	WGS	6473360	52	426480	99.68	0.11
287.779	WGS	6393241	132	104068	99.68	0.11
287.779	WGS	6475204	124	226413	99.03	0.11
287.779	WGS	6821230	95	293674	99.68	0.11
287.78	WGS	6439859	223	68381	99.68	0.43
287.779	WGS	6751302	150	226451	99.68	0.49
287.778	WGS	6444919	54	349442	99.68	0.14
287.778	WGS	6725073	151	134105	99.68	0.43
287.778	WGS	6769662	113	214961	99.68	0.53
287.778	WGS	6910198	413	71471	99.68	0.17
287.778	WGS	7161217	135	225150	100	1.69
287.778	WGS	6235816	55	349927	99.35	0.11
287.78	WGS	6298064	67	349848	99.68	0.11
287.777	WGS	6420453	57	439074	99.57	0.11
287.779	WGS	6828028	250	71187	99.68	0.18
287.778	WGS	6907900	96	239914	99.68	1.16
287.777	WGS	6575059	223	65419	99.68	0.11
287.779	WGS	7161718	139	183959	100	1.69
287.778	WGS	6986301	132	195309	99.68	1.29
287.777	WGS	7356800	315	56442	99.68	2.76
287.777	WGS	7064713	329	66940	99.68	0.11
287.779	WGS	6861353	300	61923	99.68	0.22
287.779	WGS	7146707	192	127544	99.51	1.82
287.777	WGS	6734108	57	427707	99.68	0.16
287.127	WGS	6904638	88	392894	99.68	0.49
287.127	WGS	6463227	90	409902	99.68	0.46
287.127	WGS	6434219	75	409902	99.68	0.46
287.128	WGS	6896430	107	351151	99.68	0.11
287.128	WGS	6898594	102	351151	99.68	0.11
287.128	WGS	6899537	100	351151	99.68	0.11
287.128	WGS	6900930	106	350873	99.68	0.11
287.128	WGS	6895723	112	351152	99.68	0.11
287.128	WGS	6900244	106	366491	99.68	0.11
287.128	WGS	6901624	108	351152	99.68	0.11
287.128	WGS	6898654	109	341846	99.68	0.11
287.768	WGS	7054341	218	87191	98.59	0.49
287.77	WGS	6793955	136	180075	99.68	0.48
287.768	WGS	7029502	151	154196	99.68	0.84
287.768	WGS	7031211	134	179343	99.68	0.84
287.77	WGS	6365587	88	212637	99.68	0.11
287.769	WGS	6360171	211	68035	99.51	0.27
287.769	WGS	6365000	83	239308	99.68	0.11
287.768	WGS	6364853	83	210810	99.68	0.11
287.768	WGS	6247134	60	301842	99.68	0.11
287.769	WGS	6364208	83	210810	99.68	0.11
287.769	WGS	6362664	88	210810	99.68	0.11
287.768	WGS	6365885	81	212637	99.68	0.11
287.769	WGS	6248622	58	379074	99.68	0.11
287.769	WGS	6248508	57	408307	99.68	0.11
287.767	WGS	6248492	55	374986	99.68	0.11
287.767	WGS	6364321	89	210810	99.68	0.11
287.768	WGS	6882642	131	185118	99.68	0.11
287.768	WGS	7026352	120	164787	99.35	0.49
287.767	WGS	6364980	76	255455	99.68	0.11
287.767	WGS	6366319	75	237533	99.68	0.11
287.769	WGS	6370792	70	262438	99.68	0.11
287.769	WGS	6894293	92	226581	99.68	0.11
287.767	WGS	6405555	147	92493	99.57	0.11
287.769	WGS	6710039	84	210650	99.57	0.11
287.128	WGS	6435005	78	476747	99.68	0.11
287.128	WGS	6435027	80	397899	99.68	0.11
287.128	WGS	6426418	72	476747	99.68	0.11
287.127	WGS	6839534	104	238062	99.68	0.15
287.127	WGS	6915192	79	382816	99.68	0.57
287.128	WGS	6896066	80	281098	99.68	0.57
287.128	WGS	6730747	41	924868	99.68	0.22
287.127	WGS	6913494	77	281098	99.68	0.57
287.127	WGS	6912893	76	281098	99.68	0.57
287.127	WGS	6924941	80	382816	99.68	0.57
287.127	WGS	6907927	74	379467	99.68	0.57
287.127	WGS	6924089	85	263217	99.68	0.57
287.127	WGS	7261163	217	138430	99.68	0.25
287.127	WGS	6907762	70	382816	99.68	0.57
287.127	WGS	6833338	182	176408	99.68	0.49
287.127	WGS	6640017	97	431967	99.68	0.15
287.128	WGS	6549707	54	455659	99.68	0.48
287.127	WGS	6847908	85	327346	99.68	0.14
287.128	WGS	7041621	82	410514	99.68	0.11
287.128	WGS	6966065	146	388158	99.68	0.81
287.127	WGS	6696261	76	365515	99.68	0.68
287.127	WGS	6967160	140	388158	99.68	0.81
287.127	WGS	6339907	37	477233	99.68	0.14
287.127	WGS	6873543	171	204235	99.68	0.53
287.128	WGS	6977662	173	268200	99.68	0.85
287.256	Complete	6364583	1	6364583	99.68	0.11
287.126	WGS	7029180	152	197318	99.68	1.2
287.126	WGS	6302616	57	539176	99.68	0.11
287.126	WGS	6424517	50	459065	99.68	0.15
287.125	WGS	6864955	108	297120	99.68	0.53
287.125	WGS	6566498	101	301385	99.35	0.53
287.125	WGS	6505689	83	286666	99.68	0.43
287.125	WGS	6466571	93	394272	99.68	0.43
287.125	WGS	7095249	109	214934	99.68	0.11
287.125	WGS	6783136	77	314085	99.68	0.24
287.125	WGS	7389325	185	256503	99.68	1.04
287.125	WGS	6428376	55	373274	99.68	0.51
287.125	WGS	6662178	70	425480	99.68	0.46
287.125	WGS	6727485	107	185508	99.51	0.11
287.125	WGS	6462577	55	395502	99.68	0.15
287.125	WGS	6846342	53	568618	99.68	0.49
287.125	WGS	6530170	77	393064	99.68	0.14
287.125	WGS	6838140	123	200661	99.68	0.45
287.125	WGS	6425355	41	699775	99.68	0.14
287.125	WGS	6723548	102	322619	99.11	0.15
287.125	WGS	6537163	66	315467	99.68	0.37
287.125	WGS	6303320	63	508956	99.68	0.16
287.125	WGS	6808563	134	214206	99.35	0.11
287.125	WGS	6673716	66	352713	99.68	0.84
287.126	WGS	6498192	56	395395	99.68	0.15
287.126	WGS	7032865	93	242513	99.68	0.22
287.126	WGS	6633887	75	341683	99.59	0.46
287.126	WGS	6856149	138	180236	99.68	0.5
287.126	WGS	7221709	162	204285	99.68	1.26
287.125	WGS	6747596	70	370265	99.68	0.49
287.125	WGS	7174455	144	177075	99.68	0.49
287.125	WGS	6570391	67	426874	99.68	0.14
287.125	WGS	7150330	132	223289	99.68	0.49
287.125	WGS	7148644	131	223506	99.68	0.49
287.148	WGS	6730817	24	657351	99.03	0.46

## Sheet: Validation genomes
Experiment acc	Experiment title	Genome size	Contig number	Mean contig length	N50
SRX5530465	PSAE2325	6379414	73	87389.2	1367308
SRX5530464	F2167	6804296	123	55319.5	335281
SRX5530463	F2166	7019428	82	85602.8	745216
SRX5530462	PSAE1984	6749583	132	51133.2	519194
SRX5530461	PSAE2125	7028882	126	55784.8	422454
SRX5530460	ZG5021922	6928014	178	38921.4	272106
SRX5530459	ZG5048010	7309625	199	36731.8	323644
SRX5530458	ZG322541	7246221	420	17252.9	592658
SRX5530457	ZG5003493	6670941	98	68070.8	547801
SRX5530456	ZG316716	6705945	91	73691.7	753627
SRX5530455	ZG316722	6527869	72	90664.8	1034292
SRX5530454	ZG316694	6333780	85	74515.1	770942
SRX5530453	ZG316704	6871378	187	36745.3	472917
SRX5530452	ESP078	7135684	159	44878.5	259260
SRX5530451	ZG5051896	6779281	59	114903	544786
SRX5530450	ZG5089456	7256063	211	34388.9	278110
SRX5530449	CH5550	6352455	104	61081.3	608361
SRX5530448	CH5695	7123547	449	15865.4	364994
SRX5530447	ESP079	7076778	220	32167.2	662584
SRX5530446	F1883	7359594	835	8813.89	414137
SRX5530445	F1880	7088929	127	55818.3	414137
SRX5530444	F1812	6786401	81	83782.7	476382
SRX5530443	F1810	6811298	102	66777.4	324827
SRX5530442	F1823	6888998	86	80104.6	1016020
SRX5530441	CH4602	6983587	252	27712.6	235567
SRX5530440	CH4591	6791522	221	30730.9	757477
SRX5530439	CH4584	6372556	87	73247.8	472772
SRX5530438	CH4704	6439537	112	57495.9	483008
SRX5530437	CH4703	6565125	68	96546	562521
SRX5530436	CH4684	6533663	88	74246.2	328001
SRX5530435	CH4681	6543227	68	96223.9	563443
SRX5530434	CH5174	6852373	148	46299.8	338779
SRX5530433	CH5159	6973335	128	54479.2	338766
SRX5530432	CH4990	6974358	86	81097.2	816572
SRX5530431	CH4916	6988576	248	28179.7	229695
SRX5530430	CH4914	6764700	225	30065.3	263601
SRX5530429	CH4891	6725443	189	35584.4	415359
SRX5530428	CH5066	6368490	71	89697	919683
SRX5530427	CH5052	6928209	118	58713.6	348929
SRX5530426	CH5022	6940111	142	48874	338766
SRX5530425	CH4992	6831035	186	36726	345939
SRX5530424	CH2665	6926820	335	20677.1	414089
SRX5530423	CH2672	7077225	185	38255.3	397049
SRX5530422	CH2639	7035091	208	33822.6	381099
SRX5530421	CH2657	6985269	152	45955.7	338766
SRX5530420	CH2658	6695250	214	31286.2	409638
SRX5530419	CH2660	6290328	120	52419.4	768977
SRX5530418	CH2597	6367767	139	45811.3	770569
SRX5530417	ESP006	6687868	95	70398.6	430363
SRX5530416	ESP004	6439955	84	76666.1	937110
SRX5530415	ESP003	6416512	136	47180.2	937115
SRX5530414	F2073	6878477	117	58790.4	311897
SRX5530413	F2075	6275000	58	108190	771895
SRX5530412	F2064	6802606	107	63575.8	335282
SRX5530411	F2065	6645475	71	93598.2	656869
SRX5530410	F2056	6809871	100	68098.7	322999
SRX5530409	F2059	7045356	96	73389.1	730080
SRX5530408	F2054	6706133	57	117651	475791
SRX5530407	F2055	7054534	146	48318.7	730080
SRX5530406	F2081	6681735	73	91530.6	659722
SRX5530405	F2084	6682780	72	92816.4	687945
SRX5530404	CH5478	6948432	376	18479.9	262179
SRX5530403	CH5387	6456107	188	34341	266669
SRX5530402	CH5363	6715122	107	62758.1	830116
SRX5530401	CH5462	6559590	74	88643.1	671171
SRX5530400	F1894	6464311	132	48972.1	509255
SRX5530399	CH5548	6482478	60	108041	815094
SRX5530398	CH2734	6740007	233	28927.1	179659
SRX5530397	M70638412	6809202	142	47952.1	299454
SRX5530396	M70635118	7037207	212	33194.4	103183
SRX5530395	M70608424	7031529	63	111612	706313
SRX5530394	M70604538	7059603	126	56028.6	706310
SRX5530393	F1764	6317766	78	80997	816190
SRX5530392	F1796	7226370	103	70158.9	650518
SRX5530391	F1798	7250412	144	50350.1	662382
SRX5530390	F1789	6763720	79	85616.7	495212
SRX5530389	F1795	6819793	123	55445.5	277693
SRX5530388	MHH1883	6515542	106	61467.4	515479
SRX5530387	MHH17783	6459258	98	65910.8	448539
SRX5530386	MS1	6944465	90	77160.7	547157
SRX5530385	MHH2419	6317732	120	52647.8	465856
SRX5530384	MHH17501	6412139	127	50489.3	772600
SRX5530383	CH4757	7143457	280	25512.3	254670
SRX5530382	MHH17767	6462714	181	35705.6	163541
SRX5530381	MHH17546	6491356	63	103037	800847
SRX5530380	MS5	6483539	114	56873.1	712884
SRX5530379	MS2	6551338	186	35222.2	669135
SRX5530378	CH4785	6585124	145	45414.6	415342
SRX5530377	CH4840	6716242	115	58402.1	572113
SRX5530376	CH4860	6828888	128	53350.7	439018
SRX5530375	CH4862	6477046	140	46264.6	350635
SRX5530374	CH4755	6931324	115	60272.4	446680
SRX5530373	CH5666	6982391	141	49520.5	423376
SRX5530372	CH5688	6982816	113	61794.8	324827
SRX5530371	CH5621	6584544	144	45726	662320
SRX5530370	CH5638	6931693	140	49512.1	546835
SRX5530369	ZG314696	6730444	112	60093.2	421056
SRX5530368	ZG302432	6566330	80	82079.1	679725
SRX5530367	ZG302442	6893084	168	41030.3	264425
SRX5530366	ZG314738	6768762	155	43669.4	273370
SRX5530365	ZG314777	6820385	107	63741.9	409980
SRX5530364	ESP074	7218043	261	27655.3	433693
SRX5530363	ESP073	6464046	87	74299.4	376848
SRX5530362	MHH0426	7453010	161	46292	424018
SRX5530361	MHH0147	6983260	175	39904.3	376526
SRX5530360	M70646050	6952538	103	67500.4	376526
SRX5530359	M70641593	6905265	234	29509.7	161899
SRX5530358	M70647319	7054401	181	38974.6	610617
SRX5530357	M70646077	6380959	145	44006.6	914629
SRX5530356	M70652746	7352676	271	27131.6	157665
SRX5530355	M70649365	6608423	103	64159.4	769755
SRX5530354	M70663247	7288466	158	46129.5	339100
SRX5530353	M70656672	7218882	167	43226.8	315920
SRX5530352	CH4528	7215382	150	48102.5	368170
SRX5530351	CH4548	7125844	117	60904.6	662590
SRX5530350	CH4509	7017915	320	21931	293604
SRX5530349	CH4520	6416613	98	65475.6	576884
SRX5530348	CH4446	6852258	159	43096	257819
SRX5530347	CH4489	6449070	124	52008.6	427242
SRX5530346	CH4438	7087252	159	44573.9	311879
SRX5530345	F1821	6400718	85	75302.6	565727
SRX5530344	F1862	6281024	106	59254.9	714188
SRX5530343	F1853	6976534	112	62290.5	423376
SRX5530342	F1869	6713725	204	32910.4	303707
SRX5530341	F1864	6341776	89	71255.9	768868
SRX5530340	MHH16459	6820234	118	57798.6	284518
SRX5530339	MHH16513	6498037	75	86640.5	826167
SRX5530338	MHH16530	6500357	292	22261.5	777618
SRX5530337	MHH16563	6843334	169	40493.1	285424
SRX5530336	MHH16610	6296340	95	66277.3	501708
SRX5530335	MHH16727	7010910	69	101607	757136
SRX5530334	MHH16798	6640114	189	35132.9	620601
SRX5530333	MHH16951	6916330	109	63452.6	738384
SRX5530332	MHH17233	7050719	66	106829	816417
SRX5530331	MHH17247	6696705	63	106297	656869
SRX5530330	ESP081	6813387	110	61939.9	322999
SRX5530329	CH2922	7049991	50	141000	1015330
SRX5530328	CH2875	6974748	86	81101.7	501226
SRX5530327	CH2860	6765526	88	76881	335284
SRX5530326	CH2848	6442094	105	61353.3	499553
SRX5530325	CH2829	6310151	66	95608.3	1553645
SRX5530324	CH2824	6574294	114	57669.2	352696
SRX5530323	CH2764	7039524	105	67043.1	662584
SRX5530322	CH2756	6616387	174	38025.2	389654
SRX5530321	CH2699	6765151	187	36177.3	514813
SRX5530320	CH2705	6177304	83	74425.3	1333778
SRX5530319	CH2724	6475789	72	89941.5	772207
SRX5530318	CH2730	7090956	142	49936.3	833289
SRX5530317	CH2560	6448770	54	119422	988353
SRX5530316	CH2718	7267782	183	39714.7	311879
SRX5530315	PSAE1635	6384059	148	43135.5	506369
SRX5530314	PSAE1641	7007747	135	51909.2	781828
SRX5530313	ESP077	6847919	127	53920.6	554453
SRX5530312	ZG02488718	6962346	126	55256.7	730489
SRX5530311	ZG02420619	6574463	197	33372.9	363771
SRX5530310	ZG205565	7009299	170	41231.2	382927
SRX5530309	ZG02512057	6645627	172	38637.4	362746
SRX5530308	ZG205710	6628320	82	80833.2	467579
SRX5530307	ZG205694	6271587	134	46802.9	513346
SRX5530306	ZG301975	6795705	297	22881.2	341426
SRX5530305	ZG205864	6642751	257	25847.3	345423
SRX5530304	ZG302367	6801058	116	58629.8	286738
SRX5530303	ZG302359	6747703	110	61342.8	515563
SRX5530302	PSAE1647	6809190	111	61344.1	301818
SRX5530301	PSAE1649	6907110	189	36545.6	237897
SRX5530300	MHH17441	6810623	95	71690.8	360475
SRX5530299	PSAE1975	6662033	553	12047.1	560692
SRX5530298	ESP046	6513575	97	67150.3	791938
SRX5530297	PSAE1745	6844938	141	48545.7	321880
SRX5530296	ZG8038581181	6850687	110	62279	321880
SRX5530295	ZG8006959	6513216	114	57133.5	791938
SRX5530294	ZG8525123	6819775	161	42358.9	338887
SRX5530293	ZG8510487	6495418	71	91484.8	942191
SRX5530292	ESP088	6525891	168	38844.6	808532
SRX5530291	CH5356	6819065	112	60884.5	397136
SRX5530290	CH5362	6787212	105	64640.1	451054
SRX5530289	CH5267	6930171	117	59232.2	540526
SRX5530288	CH5291	6886074	241	28572.9	433978
SRX5530287	CH5334	7179611	125	57436.9	602712
SRX5530286	CH5353	6279606	83	75657.9	768313
SRX5530285	CH5182	6315929	170	37152.5	712939
SRX5530284	CH5193	6265322	107	58554.4	506007
SRX5530283	CH5206	6604041	125	52832.3	388298
SRX5530282	CH5262	6494113	137	47402.3	333615
SRX5530281	MHH16427	6666444	253	26349.6	769556
SRX5530280	MHH16379	7055567	151	46725.6	275536
SRX5530279	MHH16371	6801741	113	60192.4	531410
SRX5530278	MHH16208	6461271	172	37565.5	728254
SRX5530277	MHH16050	6607699	154	42907.1	422880
SRX5530276	MHH15817	7025815	207	33941.1	338766
SRX5530275	MHH15280	7220420	140	51574.4	353762
SRX5530274	MHH15275	6949973	93	74730.9	448974
SRX5530273	F2017	6762860	84	80510.2	974850
SRX5530272	F2010	6709269	162	41415.2	408879
SRX5530271	F2040	6913389	106	65220.7	487279
SRX5530270	F2035	6466498	99	65318.2	1006104
SRX5530269	F2034	6543436	102	64151.3	347433
SRX5530268	F2030	6611819	123	53754.6	487279
SRX5530267	ESP032	6519173	139	46900.5	462417
SRX5530266	ESP033	6899155	197	35021.1	241133
SRX5530265	ESP037	6473933	175	36993.9	363975
SRX5530264	F1688	6320102	130	48616.2	768645
SRX5530263	F1689	6299897	71	88730.9	768645
SRX5530262	F1727	6496943	88	73828.9	770264
SRX5530261	F1741	6821360	114	59836.5	324699
SRX5530260	F2236	6691047	125	53528.4	586549
SRX5530259	F2240	7172786	141	50870.8	552214
SRX5530258	F2172	6243033	93	67129.4	429598
SRX5530257	F2176	6959757	71	98024.7	523371
SRX5530256	F2199	7180317	173	41504.7	371745
SRX5530255	F2205	6608865	68	97189.2	770191
SRX5530254	F2208	6898208	89	77508	488508
SRX5530253	F2230	6733568	66	102024	564621
SRX5530252	F2234	7009339	65	107836	745216
SRX5530251	F2235	6888487	162	42521.5	730097
SRX5530250	CH2582	6761407	175	38636.6	415307
SRX5530249	MHH15151	6377162	391	16309.9	770404
SRX5530248	MHH15187	6827463	138	49474.4	976202
SRX5530247	MHH14911	6634554	114	58197.8	357980
SRX5530246	CH4443	8207709	2076	3953.62	431661
SRX5530245	CH4549	6940547	101	68718.3	668519
SRX5530244	CH4560	6989167	141	49568.6	422088
SRX5530243	ESP061	6953464	106	65598.7	662589
SRX5530242	ESP063	7099089	150	47327.3	573032
SRX5530241	ESP053	6733552	102	66015.2	306703
SRX5530240	ESP055	6587752	164	40169.2	425724
SRX5530239	ESP047	7054255	173	40776	552210
SRX5530238	ESP050	6405896	150	42706	560285
SRX5530237	ESP059	6470562	70	92436.6	781704
SRX5530236	ESP060	7328087	264	27757.9	213600
SRX5530235	ESP057	6467710	57	113469	781774
SRX5530234	ESP058	6912663	113	61174	459656
SRX5530233	F2137	7004448	46	152271	731023
SRX5530232	F2128	6681990	67	99731.2	687945
SRX5530231	F2165	7011460	69	101615	745216
SRX5530230	F2148	7006782	58	120807	745216
SRX5530229	Vb20477	7087855	171	41449.4	215445
SRX5530228	F2093	6646989	100	66469.9	492818
SRX5530227	F2119	6780375	92	73699.7	1015432
SRX5530226	F2098	7192169	139	51742.2	416921
SRX5530225	PSAE2126	6365511	44	144671	1367306
SRX5530224	PSAE2127	6975559	242	28824.6	247108
SRX5530223	PSAE2139	7046985	171	41210.4	447046
SRX5530222	CH2748	7017850	124	56595.6	277979
SRX5530221	CH2747	6925539	106	65335.3	740495
SRX5530220	F1758	6765494	110	61504.5	395499
SRX5530219	F1757	6907011	85	81259	574632
SRX5530218	CH2500	7110458	195	36463.9	259150
SRX5530217	CH5464	7072549	286	24729.2	423376
SRX5530216	CH5531	6396768	234	27336.6	674163
SRX5530215	CH5528	6598785	161	40986.2	277369
SRX5530214	F2005	6472804	59	109709	611110
SRX5530213	F2006	7243084	175	41389.1	816632
SRX5530212	F1752	6794782	97	70049.3	457976
SRX5530211	CH5432	7515752	206	36484.2	280528
SRX5530210	F1983	6749453	106	63674.1	360442
SRX5530209	F1997	6529851	178	36684.6	772231
SRX5530208	F2000	6805485	134	50787.2	360442
SRX5530207	F2003	6566204	274	23964.2	374307
SRX5530206	F1748	6654238	81	82151.1	656869
SRX5530205	F1957	6956627	138	50410.3	234248
SRX5530204	F1968	6509317	131	49689.4	677923
SRX5530203	F1979	6747094	101	66802.9	360475
SRX5530202	F1747	6795586	95	71532.5	360475
SRX5530201	CH2735	6482576	96	67526.8	490764
SRX5530200	CH2543	6975841	150	46505.6	338766
SRX5530199	CH2707	7161599	174	41158.6	677819
SRX5530198	ESP044	6555629	91	72039.9	707356
SRX5530197	ESP035	6218419	50	124368	700546
SRX5530196	ESP034	6315297	72	87712.5	727627
SRX5530195	ESP084	7145254	181	39476.5	319830
SRX5530194	ESP036	6393104	133	48068.5	942576
SRX5530193	ESP039	6329164	69	91727	1429174
SRX5530192	ESP038	6349627	98	64792.1	429163
SRX5530191	ESP043	6945666	155	44810.7	571459
SRX5530190	ESP040	6326331	51	124046	1426528
SRX5530189	ESP091	6901584	101	68332.5	357467
SRX5530188	F1659	6895100	130	53039.2	288448
SRX5530187	PSAE1934	6908327	127	54396.3	541908
SRX5530186	PSAE1912	6594439	104	63408.1	937476
SRX5530185	F1697	6790564	114	59566.4	360475
SRX5530184	F1706	6653917	74	89917.8	687957
SRX5530183	F1712	6928933	107	64756.4	730080
SRX5530182	F1724	6827356	133	51333.5	324699
SRX5530181	PSAE1742	7349304	640	11483.3	247682
SRX5530180	PSAE1656	6957981	96	72479	380077
SRX5530179	PSAE1654	7060960	355	19890	449139
SRX5530178	PSAE1651	6958081	88	79069.1	479681
SRX5530177	PSAE1903	6690816	110	60825.6	432322
SRX5530176	PSAE1872	6897955	145	47572.1	226680
SRX5530175	PSAE1837	6943656	96	72329.8	449139
SRX5530174	CH2591	6977478	127	54940.8	291832
SRX5530173	ESP082	7062149	158	44697.1	662584
SRX5530172	ESP083	7070445	222	31848.9	662584
SRX5530171	ESP075	6612488	263	25142.5	274611
SRX5530170	ESP076	6768709	530	12771.1	449717
SRX5530169	F1760	6764728	80	84559.1	464457
SRX5530168	F1759	6300310	72	87504.3	1319818
SRX5530167	CF592_Iso2	7087806	119	59561.4	335240
SRX5530166	CF609_Iso3	6763542	129	52430.6	435175
SRX5530165	F1754	6767432	138	49039.4	402004
SRX5530164	CH2502	6693861	310	21593.1	633738
SRX5530163	CH2522	6603275	187	35311.6	429586
SRX5530162	CH2527	6811425	160	42571.4	976310
SRX5530161	F1746	6780496	80	84756.2	360442
SRX5530160	F1745	7156461	174	41129.1	398341
SRX5530159	PSAE1642	6930521	93	74521.7	415025
SRX5530158	PSAE1645	6749650	53	127352	974850
SRX5530157	CH4745	7018256	198	35445.7	382619
SRX5530156	CH4733	6589013	86	76616.4	926144
SRX5530155	PSAE1439	6462961	93	69494.2	512335
SRX5530154	PSAE1630	6889937	99	69595.3	353174
SRX5530153	PSAE1401	6485694	117	55433.3	513087
SRX5530152	PSAE1438	6468856	88	73509.7	472578
SRX5530151	CH4634	6916704	127	54462.2	237528
SRX5530150	MHH14929	6785179	137	49526.9	590734
SRX5530149	MHH0927	6271738	101	62096.4	444337
SRX5530148	MHH0985	6737884	66	102089	1000064
SRX5530147	MHH15083	6919565	109	63482.2	541912
SRX5530146	MHH15103	6637052	155	42819.7	337914
SRX5530145	MHH14990	6451090	111	58117.9	815655
SRX5530144	MHH15015	7143836	142	50308.7	384105
SRX5530143	CH4035	6973713	112	62265.3	365002
SRX5530142	CH3906	6684763	141	47409.7	461845
SRX5530141	CH4411	6851423	134	51130	609485
SRX5530140	CH4083	6397457	160	39984.1	456346
SRX5530139	CH3648	7088158	166	42699.7	338767
SRX5530138	CH3613	7264415	206	35264.2	331644
SRX5530137	CH3882	6929623	79	87716.7	1010015
SRX5530136	CH3797	6644427	155	42867.3	694127
SRX5530135	CH4433	6538106	142	46043	397613
SRX5530134	CH4418	6893056	228	30232.7	259578
SRX5530133	ESP021	6775923	182	37230.3	370959
SRX5530132	ESP020	6801422	91	74740.9	676056
SRX5530131	ESP015	6295028	94	66968.4	844992
SRX5530130	ESP013	6299399	69	91295.6	809200
SRX5530129	ESP012	6205047	57	108860	809207
SRX5530128	ESP011	6870851	76	90405.9	591378
SRX5530127	ESP009	6371726	84	75853.9	523059
SRX5530126	M70565897	6577576	122	53914.6	539546
SRX5530125	M70565254	6750811	330	20457	326174
SRX5530124	M70564993	6590622	125	52725	374429
SRX5530123	M70563004	6624457	114	58109.3	773900
SRX5530122	M70640096	6976640	146	47785.2	601017
SRX5530121	M70639645	6277011	103	60941.9	770155
SRX5530120	CH2706	7128347	106	67248.6	709899
SRX5530119	F2097	6863541	207	33157.2	360463
SRX5530118	Vb3320	6346145	129	49194.9	714369
SRX5530117	ESP066	6983365	168	41567.6	662614
SRX5530116	ESP064	7153145	147	48660.9	320927
SRX5530115	CH2713	6724392	158	42559.4	433388
SRX5530114	PSAE1970	7079058	80	88488.2	482919
SRX5530113	ESP068	6972739	151	46177.1	305122
SRX5530112	ESP067	6461884	102	63351.8	606001
SRX5530111	F1800	6956891	123	56560.1	1295610
SRX5530110	F1801	6899514	128	53902.5	234248
SRX5530109	ESP072	6627977	181	36618.7	389641
SRX5530108	ESP071	7085913	134	52879.9	552235
SRX5530107	ESP070	6874926	122	56351.9	302854
SRX5530106	ESP069	7203127	197	36564.1	259260
SRX5530105	F1775	6738235	137	49184.2	520783
SRX5530104	F1787	6612788	95	69608.3	509659
SRX5530103	F1763	6850647	141	48586.1	511481
SRX5530102	CH5596	6593849	389	16950.8	363865
SRX5530101	CH5597	6475333	61	106153	769143
SRX5530100	CH5551	6972449	187	37285.8	287780
SRX5530099	CH5591	6785526	159	42676.3	429030
SRX5530098	CH4766	6383664	84	75996	786702
SRX5530097	CH4780	6529793	166	39336.1	392269
SRX5530096	ESP002	6413445	61	105138	776679
SRX5530095	CH2698	6924993	149	46476.5	459592
SRX5530094	CH2690	7037861	154	45700.4	573598
SRX5530093	CH2675	7081943	181	39126.8	338766
SRX5530092	CH2674	6955075	185	37595	271940
SRX5530091	CH2678	6288319	83	75762.9	501709
SRX5530090	CH2677	7105216	297	23923.3	86472
SRX5530089	CH2682	6924182	76	91107.7	765185
SRX5530088	CH2680	6300280	97	64951.3	481923
SRX5530087	CH2687	6949769	112	62051.5	696055
SRX5530086	CH2685	6886112	150	45907.4	410567
SRX5530085	CH4877	7009032	159	44082	397204
SRX5530084	CH4878	6354962	165	38514.9	706097
SRX5530083	ZG302383	6500747	75	86676.6	635269
SRX5530082	ZG302431	6885878	80	86073.5	650330
SRX5530081	ZG302368	6707295	110	60975.4	768850
SRX5530080	ZG302370	6773782	113	59945	384678
SRX5530079	ZG302451	6494909	136	47756.7	1061436
SRX5530078	MHH1525	6757857	122	55392.3	475225
SRX5530077	MHH15204	6464100	186	34753.2	662765
SRX5530076	CH3549	6578288	136	48369.8	342093
SRX5530075	CH3570	7004379	173	40487.7	386519
SRX5530074	CH2939	6356248	123	51676.8	302509
SRX5530073	CH3173	7053771	311	22680.9	382799
SRX5530072	CH3177	6490909	126	51515.2	423018
SRX5530071	CH3290	6702174	84	79787.8	380777
SRX5530070	CH3325	6724130	111	60577.7	260795
SRX5530069	CH3462	6856328	125	54850.6	434021
SRX5530068	CH3466	7040321	98	71840	463385
SRX5530067	CH3484	7174839	757	9477.99	448130
SRX5530066	ESP024	6624804	96	69008.4	670207
SRX5530065	ESP025	6409872	182	35219.1	482103
SRX5530064	ESP022	7118151	75	94908.7	676146
SRX5530063	ESP023	6392986	139	45992.7	775927
SRX5530062	F2045	6755553	88	76767.6	427847
SRX5530061	F2044	6873899	108	63647.2	735555
SRX5530060	ESP027	6114962	85	71940.7	1137255
SRX5530059	ESP028	6525557	77	84747.5	595421
SRX5530058	ESP029	6459905	89	72583.2	767753
SRX5530057	ESP031	6803771	152	44761.7	449478
SRX5530056	F2029	6569311	59	111344	934848
SRX5530055	F2020	6522151	196	33276.3	374200
SRX5530054	CH2598	6478560	157	41264.7	473914
SRX5530053	CH2608	6697343	108	62012.4	438501
SRX5530052	CH2623	6981883	162	43098	285974
