# Supplementary material for: Unitig-centered pan-genome machine learning approach for predicting antibiotic resistance and discovering novel resistance genes in bacterial strains
Source: Comput Struct Biotechnol J. 2024 Apr 16;23:1864–76. doi: 10.1016/j.csbj.2024.04.035 (PMC11067008; doi:10.1016/j.csbj.2024.04.035)
Supplement: Supplementary file 2 — Supplementary material [file mmc2.xlsx]

## Sheet: mmc2
Medicine	R_Samples	S_Samples
meropenem	534	418
ceftazidime	396	498
ciprofloxacin	356	340
amikacin	128	582
levofloxacin	329	373
tobramycin	219	508
imipenem	188	180
gentamicin	100	245
