# Supplementary material for: Unitig-centered pan-genome machine learning approach for predicting antibiotic resistance and discovering novel resistance genes in bacterial strains
Source: Comput Struct Biotechnol J. 2024 Apr 16;23:1864–76. doi: 10.1016/j.csbj.2024.04.035 (PMC11067008; doi:10.1016/j.csbj.2024.04.035)
Supplement: Supplementary file 3 — Supplementary material [file mmc3.xlsx]

## Sheet: Sheet1
Model	Sensitivity	Specificity	F1-score	MCC	AUC	Accuracy
AdaBoost	0.721721	0.690768	0.728065	0.419423	0.754662	0.731475
LR	0.723365	0.641702	0.70665	0.369712	0.749543	0.712569
RF	0.731584	0.666837	0.725935	0.411633	0.764767	0.736796
SVM	0.676995	0.629301	0.673325	0.305794	0.695637	0.674466
XGBoost	0.76775	0.69775	0.75575	0.476622	0.77075	0.76
