# Supplementary material for: Unitig-centered pan-genome machine learning approach for predicting antibiotic resistance and discovering novel resistance genes in bacterial strains
Source: Comput Struct Biotechnol J. 2024 Apr 16;23:1864–76. doi: 10.1016/j.csbj.2024.04.035 (PMC11067008; doi:10.1016/j.csbj.2024.04.035)
Supplement: Supplementary file 4 — Supplementary material [file mmc4.xlsx]

## Sheet: Sheet1
antibiotics	Sample No	all-unitigs (Feat_No)	amr-gen-unitigs (Feat_No)	XGB-unitigs (Feat_No)
meropenem	860	2219278	67245	1047
amikacin	655	2219278	67245	441
ceftazidime	816	2219278	67245	928
ciprofloxacin	638	2219278	67245	407
gentamicin	327	2219278	67245	171
tobramycin	667	2219278	67245	346
imipenem	342	2219278	67245	315
levofloxacin	647	2219278	67245	332
