# Supplementary material for: Unitig-centered pan-genome machine learning approach for predicting antibiotic resistance and discovering novel resistance genes in bacterial strains
Source: Comput Struct Biotechnol J. 2024 Apr 16;23:1864–76. doi: 10.1016/j.csbj.2024.04.035 (PMC11067008; doi:10.1016/j.csbj.2024.04.035)
Supplement: Supplementary file 5 — Supplementary material [file mmc5.xlsx]

## Sheet: mmc5
Feature name & Improtance Score: Amikacin
1			2			3			4			5
Feature	Importance score		Feature	Importance score		Feature	Importance score		Feature	Importance score		Feature	Importance score
1290694	35.6142		1290694	35.6142		1290694	35.6142		1290694	35.6142		1290694	35.6142
338350	22.6705		338350	22.6705		338350	22.6705		338350	22.6705		338350	22.6705
796599	22.2934		796599	22.2934		796599	22.2934		796599	22.2934		796599	22.2934
747910	20.7013		747910	20.7013		747910	20.7013		747910	20.7013		747910	20.7013
220920	20.1259		220920	20.1259		220920	20.1259		220920	20.1259		220920	20.1259
222225	19.7212		222225	19.7212		222225	19.7212		222225	19.7212		222225	19.7212
33583	19.3732		33583	19.3732		33583	19.3732		33583	19.3732		33583	19.3732
2891626	17.1205		2891626	17.1205		2891626	17.1205		2891626	17.1205		2891626	17.1205
3548659	12.4558		3548659	12.4558		3548659	12.4558		3548659	12.4558		3548659	12.4558
3140159	12.2677		3140159	12.2677		3140159	12.2677		3140159	12.2677		3140159	12.2677
2252057	11.9254		2252057	11.9254		2252057	11.9254		2252057	11.9254		2252057	11.9254
1417139	11.9009		1417139	11.9009		1417139	11.9009		1417139	11.9009		1417139	11.9009
2539486	11.6034		2539486	11.6034		2539486	11.6034		2539486	11.6034		2539486	11.6034
3190373	11.1999		3190373	11.1999		3190373	11.1999		3190373	11.1999		3190373	11.1999
2836743	10.8529		2836743	10.8529		2836743	10.8529		2836743	10.8529		2836743	10.8529
3501508	9.29446		3501508	9.29446		3501508	9.29446		3501508	9.29446		3501508	9.29446
1904470	9.07214		1904470	9.07214		1904470	9.07214		1904470	9.07214		1904470	9.07214
3809492	8.90922		3809492	8.90922		3809492	8.90922		3809492	8.90922		3809492	8.90922
327347	8.79465		327347	8.79465		327347	8.79465		327347	8.79465		327347	8.79465
3654060	8.7576		3654060	8.7576		3654060	8.7576		3654060	8.7576		3654060	8.7576
3375644	7.8747		3375644	7.8747		3375644	7.8747		3375644	7.8747		3375644	7.8747
2789330	7.65387		2789330	7.65387		2789330	7.65387		2789330	7.65387		2789330	7.65387
46696	7.63333		46696	7.63333		46696	7.63333		46696	7.63333		46696	7.63333
647247	7.165		647247	7.165		647247	7.165		647247	7.165		647247	7.165
3658985	7.09026		3658985	7.09026		3658985	7.09026		3658985	7.09026		3658985	7.09026
184809	6.46527		184809	6.46527		184809	6.46527		184809	6.46527		184809	6.46527
3203227	6.45032		3203227	6.45032		3203227	6.45032		3203227	6.45032		3203227	6.45032
2350172	6.38507		2350172	6.38507		2350172	6.38507		2350172	6.38507		2350172	6.38507
1745833	5.96363		1745833	5.96363		1745833	5.96363		1745833	5.96363		1745833	5.96363
189992	5.64229		189992	5.64229		189992	5.64229		189992	5.64229		189992	5.64229
3813041	5.46737		3813041	5.46737		3813041	5.46737		3813041	5.46737		3813041	5.46737
3624661	5.45452		3624661	5.45452		3624661	5.45452		3624661	5.45452		3624661	5.45452
2031856	5.45343		2031856	5.45343		2031856	5.45343		2031856	5.45343		2031856	5.45343
3335396	5.17649		3335396	5.17649		3335396	5.17649		3335396	5.17649		3335396	5.17649
1539199	5.06792		1539199	5.06792		1539199	5.06792		1539199	5.06792		1539199	5.06792
18271	4.86275		18271	4.86275		18271	4.86275		18271	4.86275		18271	4.86275
3632147	4.71541		3632147	4.71541		3632147	4.71541		3632147	4.71541		3632147	4.71541
3443928	4.49327		3443928	4.49327		3443928	4.49327		3443928	4.49327		3443928	4.49327
1151140	4.41996		1151140	4.41996		1151140	4.41996		1151140	4.41996		1151140	4.41996
3314414	4.34764		3314414	4.34764		3314414	4.34764		3314414	4.34764		3314414	4.34764
3041924	4.32021		3041924	4.32021		3041924	4.32021		3041924	4.32021		3041924	4.32021
2012950	4.02201		2012950	4.02201		2012950	4.02201		2012950	4.02201		2012950	4.02201
2824566	3.99462		2824566	3.99462		2824566	3.99462		2824566	3.99462		2824566	3.99462
2166023	3.97844		2166023	3.97844		2166023	3.97844		2166023	3.97844		2166023	3.97844
548012	3.94481		548012	3.94481		548012	3.94481		548012	3.94481		548012	3.94481
1314246	3.94281		1314246	3.94281		1314246	3.94281		1314246	3.94281		1314246	3.94281
2293801	3.9276		2293801	3.9276		2293801	3.9276		2293801	3.9276		2293801	3.9276
296193	3.92376		296193	3.92376		296193	3.92376		296193	3.92376		296193	3.92376
2298144	3.88828		2298144	3.88828		2298144	3.88828		2298144	3.88828		2298144	3.88828
3723343	3.8768		3723343	3.8768		3723343	3.8768		3723343	3.8768		3723343	3.8768
Feature name & Improtance Score: Imipenem
1			2			3			4			5
Feature	Importance score		Feature	Importance score		Feature	Importance score		Feature	Importance score		Feature	Importance score
2426726	27.7453		2426726	27.7453		2426726	27.7453		2426726	27.7453		2426726	27.7453
945991	24.1227		945991	24.1227		945991	24.1227		945991	24.1227		945991	24.1227
3410689	22.2516		3410689	22.2516		3410689	22.2516		3410689	22.2516		3410689	22.2516
2575995	19.5733		2575995	19.5733		2575995	19.5733		2575995	19.5733		2575995	19.5733
3768067	16.7775		3768067	16.7775		3768067	16.7775		3768067	16.7775		3768067	16.7775
1679197	16.4113		1679197	16.4113		1679197	16.4113		1679197	16.4113		1679197	16.4113
2972845	13.3631		2972845	13.3631		2972845	13.3631		2972845	13.3631		2972845	13.3631
2739675	13.095		2739675	13.095		2739675	13.095		2739675	13.095		2739675	13.095
3839869	12.1829		3839869	12.1829		3839869	12.1829		3839869	12.1829		3839869	12.1829
1774267	11.5656		1774267	11.5656		1774267	11.5656		1774267	11.5656		1774267	11.5656
635776	11.1273		635776	11.1273		635776	11.1273		635776	11.1273		635776	11.1273
3261066	10.6208		3261066	10.6208		3261066	10.6208		3261066	10.6208		3261066	10.6208
2365900	10.1008		2365900	10.1008		2365900	10.1008		2365900	10.1008		2365900	10.1008
2749525	8.99538		2749525	8.99538		2749525	8.99538		2749525	8.99538		2749525	8.99538
3068592	8.86754		3068592	8.86754		3068592	8.86754		3068592	8.86754		3068592	8.86754
1764628	8.82737		1764628	8.82737		1764628	8.82737		1764628	8.82737		1764628	8.82737
3266021	8.22575		3266021	8.22575		3266021	8.22575		3266021	8.22575		3266021	8.22575
785950	8.15529		785950	8.15529		785950	8.15529		785950	8.15529		785950	8.15529
1709025	7.74586		1709025	7.74586		1709025	7.74586		1709025	7.74586		1709025	7.74586
616236	6.75848		616236	6.75848		616236	6.75848		616236	6.75848		616236	6.75848
1571774	6.59894		1571774	6.59894		1571774	6.59894		1571774	6.59894		1571774	6.59894
1579554	6.58275		1579554	6.58275		1579554	6.58275		1579554	6.58275		1579554	6.58275
1609027	6.49391		1609027	6.49391		1609027	6.49391		1609027	6.49391		1609027	6.49391
889174	6.4039		889174	6.4039		889174	6.4039		889174	6.4039		889174	6.4039
2104639	6.2276		2104639	6.2276		2104639	6.2276		2104639	6.2276		2104639	6.2276
1710680	5.86679		1710680	5.86679		1710680	5.86679		1710680	5.86679		1710680	5.86679
230176	5.79919		230176	5.79919		230176	5.79919		230176	5.79919		230176	5.79919
909444	5.76424		909444	5.76424		909444	5.76424		909444	5.76424		909444	5.76424
3311777	5.65766		3311777	5.65766		3311777	5.65766		3311777	5.65766		3311777	5.65766
2352906	5.6473		2352906	5.6473		2352906	5.6473		2352906	5.6473		2352906	5.6473
2317790	5.47075		2317790	5.47075		2317790	5.47075		2317790	5.47075		2317790	5.47075
1103660	5.13233		1103660	5.13233		1103660	5.13233		1103660	5.13233		1103660	5.13233
2167997	5.12751		2167997	5.12751		2167997	5.12751		2167997	5.12751		2167997	5.12751
936762	4.93411		936762	4.93411		936762	4.93411		936762	4.93411		936762	4.93411
1425798	4.6988		1425798	4.6988		1425798	4.6988		1425798	4.6988		1425798	4.6988
460014	4.65835		460014	4.65835		460014	4.65835		460014	4.65835		460014	4.65835
1905592	4.65369		1905592	4.65369		1905592	4.65369		1905592	4.65369		1905592	4.65369
437692	4.63326		437692	4.63326		437692	4.63326		437692	4.63326		437692	4.63326
3034906	4.39977		3034906	4.39977		3034906	4.39977		3034906	4.39977		3034906	4.39977
2868844	3.96468		2868844	3.96468		2868844	3.96468		2868844	3.96468		2868844	3.96468
193123	3.83988		193123	3.83988		193123	3.83988		193123	3.83988		193123	3.83988
2134493	3.74873		2134493	3.74873		2134493	3.74873		2134493	3.74873		2134493	3.74873
668350	3.72099		668350	3.72099		668350	3.72099		668350	3.72099		668350	3.72099
3299201	3.66925		3299201	3.66925		3299201	3.66925		3299201	3.66925		3299201	3.66925
2318270	3.66258		2318270	3.66258		2318270	3.66258		2318270	3.66258		2318270	3.66258
1243596	3.61974		1243596	3.61974		1243596	3.61974		1243596	3.61974		1243596	3.61974
2886886	3.50435		2886886	3.50435		2886886	3.50435		2886886	3.50435		2886886	3.50435
870250	3.36561		870250	3.36561		870250	3.36561		870250	3.36561		870250	3.36561
2205514	3.30231		2205514	3.30231		2205514	3.30231		2205514	3.30231		2205514	3.30231
203349	3.13548		203349	3.13548		203349	3.13548		203349	3.13548		203349	3.13548
1345887	3.03938		1345887	3.03938		1345887	3.03938		1345887	3.03938		1345887	3.03938
1550834	3.02197		1550834	3.02197		1550834	3.02197		1550834	3.02197		1550834	3.02197
Feature name & Improtance Score: Meropenem
1			2			3			4			5
Feature	Importance score		Feature	Importance score		Feature	Importance score		Feature	Importance score		Feature	Importance score
3510270	34.0013		3510270	34.0013		3510270	34.0013		3510270	34.0013		3510270	34.0013
3247375	28.8511		3247375	28.8511		3247375	28.8511		3247375	28.8511		3247375	28.8511
2460788	28.7884		2460788	28.7884		2460788	28.7884		2460788	28.7884		2460788	28.7884
2893870	21.5413		2893870	21.5413		2893870	21.5413		2893870	21.5413		2893870	21.5413
1577570	20.7246		1577570	20.7246		1577570	20.7246		1577570	20.7246		1577570	20.7246
2040843	19.7381		2040843	19.7381		2040843	19.7381		2040843	19.7381		2040843	19.7381
2462081	18.2009		2462081	18.2009		2462081	18.2009		2462081	18.2009		2462081	18.2009
3095766	17.4556		3095766	17.4556		3095766	17.4556		3095766	17.4556		3095766	17.4556
2880136	15.9769		2880136	15.9769		2880136	15.9769		2880136	15.9769		2880136	15.9769
3548659	15.6709		3548659	15.6709		3548659	15.6709		3548659	15.6709		3548659	15.6709
844882	14.9345		844882	14.9345		844882	14.9345		844882	14.9345		844882	14.9345
1175942	14.9096		1175942	14.9096		1175942	14.9096		1175942	14.9096		1175942	14.9096
2229379	14.8772		2229379	14.8772		2229379	14.8772		2229379	14.8772		2229379	14.8772
1627439	14.6015		1627439	14.6015		1627439	14.6015		1627439	14.6015		1627439	14.6015
44759	14.5515		44759	14.5515		44759	14.5515		44759	14.5515		44759	14.5515
2437000	13.6192		2437000	13.6192		2437000	13.6192		2437000	13.6192		2437000	13.6192
3831964	13.5754		3831964	13.5754		3831964	13.5754		3831964	13.5754		3831964	13.5754
3101750	12.9873		3101750	12.9873		3101750	12.9873		3101750	12.9873		3101750	12.9873
1208349	12.9514		1208349	12.9514		1208349	12.9514		1208349	12.9514		1208349	12.9514
1487108	12.822		1487108	12.822		1487108	12.822		1487108	12.822		1487108	12.822
797285	12.7839		797285	12.7839		797285	12.7839		797285	12.7839		797285	12.7839
1007154	12.435		1007154	12.435		1007154	12.435		1007154	12.435		1007154	12.435
102888	12.2244		102888	12.2244		102888	12.2244		102888	12.2244		102888	12.2244
1021884	12.062		1021884	12.062		1021884	12.062		1021884	12.062		1021884	12.062
852850	11.1189		852850	11.1189		852850	11.1189		852850	11.1189		852850	11.1189
3416927	10.8731		3416927	10.8731		3416927	10.8731		3416927	10.8731		3416927	10.8731
2493590	10.7132		2493590	10.7132		2493590	10.7132		2493590	10.7132		2493590	10.7132
2959174	10.5034		2959174	10.5034		2959174	10.5034		2959174	10.5034		2959174	10.5034
2235903	10.3649		2235903	10.3649		2235903	10.3649		2235903	10.3649		2235903	10.3649
621641	10.1527		621641	10.1527		621641	10.1527		621641	10.1527		621641	10.1527
136312	9.89281		136312	9.89281		136312	9.89281		136312	9.89281		136312	9.89281
1041116	9.36001		1041116	9.36001		1041116	9.36001		1041116	9.36001		1041116	9.36001
2547427	9.04962		2547427	9.04962		2547427	9.04962		2547427	9.04962		2547427	9.04962
1545362	9.0384		1545362	9.0384		1545362	9.0384		1545362	9.0384		1545362	9.0384
3173965	8.99304		3173965	8.99304		3173965	8.99304		3173965	8.99304		3173965	8.99304
685137	8.59267		685137	8.59267		685137	8.59267		685137	8.59267		685137	8.59267
3172844	8.54673		3172844	8.54673		3172844	8.54673		3172844	8.54673		3172844	8.54673
2185908	8.45824		2185908	8.45824		2185908	8.45824		2185908	8.45824		2185908	8.45824
1710680	8.44783		1710680	8.44783		1710680	8.44783		1710680	8.44783		1710680	8.44783
3441098	8.34971		3441098	8.34971		3441098	8.34971		3441098	8.34971		3441098	8.34971
773304	7.92336		773304	7.92336		773304	7.92336		773304	7.92336		773304	7.92336
1839668	7.88917		1839668	7.88917		1839668	7.88917		1839668	7.88917		1839668	7.88917
865987	7.79147		865987	7.79147		865987	7.79147		865987	7.79147		865987	7.79147
1737805	7.69796		1737805	7.69796		1737805	7.69796		1737805	7.69796		1737805	7.69796
2746328	7.66647		2746328	7.66647		2746328	7.66647		2746328	7.66647		2746328	7.66647
2277880	7.56659		2277880	7.56659		2277880	7.56659		2277880	7.56659		2277880	7.56659
1667132	7.53073		1667132	7.53073		1667132	7.53073		1667132	7.53073		1667132	7.53073
2633047	7.52227		2633047	7.52227		2633047	7.52227		2633047	7.52227		2633047	7.52227
3817337	7.43443		3817337	7.43443		3817337	7.43443		3817337	7.43443		3817337	7.43443
1927402	7.35817		1927402	7.35817		1927402	7.35817		1927402	7.35817		1927402	7.35817
1172718	7.35442		1172718	7.35442		1172718	7.35442		1172718	7.35442		1172718	7.35442
2123436	7.15082		2123436	7.15082		2123436	7.15082		2123436	7.15082		2123436	7.15082
Feature name & Improtance Score: Ceftazidime
1			2			3			4			5
Feature	Importance score		Feature	Importance score		Feature	Importance score		Feature	Importance score		Feature	Importance score
1394731	51.303		1394731	51.303		1394731	51.303		1394731	51.303		1394731	51.303
675355	41.48		675355	41.48		675355	41.48		675355	41.48		675355	41.48
2338806	33.785		2338806	33.785		2338806	33.785		2338806	33.785		2338806	33.785
1939045	23.8855		1939045	23.8855		1939045	23.8855		1939045	23.8855		1939045	23.8855
2949877	23.2253		2949877	23.2253		2949877	23.2253		2949877	23.2253		2949877	23.2253
3860874	20.6292		3860874	20.6292		3860874	20.6292		3860874	20.6292		3860874	20.6292
3410689	19.2685		3410689	19.2685		3410689	19.2685		3410689	19.2685		3410689	19.2685
1160627	15.7454		1160627	15.7454		1160627	15.7454		1160627	15.7454		1160627	15.7454
2674356	15.0733		2674356	15.0733		2674356	15.0733		2674356	15.0733		2674356	15.0733
112528	14.2937		112528	14.2937		112528	14.2937		112528	14.2937		112528	14.2937
834400	13.7373		834400	13.7373		834400	13.7373		834400	13.7373		834400	13.7373
3701566	12.7523		3701566	12.7523		3701566	12.7523		3701566	12.7523		3701566	12.7523
290181	12.6832		290181	12.6832		290181	12.6832		290181	12.6832		290181	12.6832
2969811	11.834		2969811	11.834		2969811	11.834		2969811	11.834		2969811	11.834
1530781	11.5956		1530781	11.5956		1530781	11.5956		1530781	11.5956		1530781	11.5956
1904442	11.261		1904442	11.261		1904442	11.261		1904442	11.261		1904442	11.261
2818302	11.2558		2818302	11.2558		2818302	11.2558		2818302	11.2558		2818302	11.2558
3094927	11.1934		3094927	11.1934		3094927	11.1934		3094927	11.1934		3094927	11.1934
23839	11.0577		23839	11.0577		23839	11.0577		23839	11.0577		23839	11.0577
3108637	10.9631		3108637	10.9631		3108637	10.9631		3108637	10.9631		3108637	10.9631
3709046	10.9362		3709046	10.9362		3709046	10.9362		3709046	10.9362		3709046	10.9362
1891667	10.8151		1891667	10.8151		1891667	10.8151		1891667	10.8151		1891667	10.8151
3845805	10.6957		3845805	10.6957		3845805	10.6957		3845805	10.6957		3845805	10.6957
2525843	10.6308		2525843	10.6308		2525843	10.6308		2525843	10.6308		2525843	10.6308
1708791	10.4242		1708791	10.4242		1708791	10.4242		1708791	10.4242		1708791	10.4242
2583634	9.75176		2583634	9.75176		2583634	9.75176		2583634	9.75176		2583634	9.75176
3222193	9.49004		3222193	9.49004		3222193	9.49004		3222193	9.49004		3222193	9.49004
2528276	9.40105		2528276	9.40105		2528276	9.40105		2528276	9.40105		2528276	9.40105
729213	9.39954		729213	9.39954		729213	9.39954		729213	9.39954		729213	9.39954
47796	9.36025		47796	9.36025		47796	9.36025		47796	9.36025		47796	9.36025
349350	9.34756		349350	9.34756		349350	9.34756		349350	9.34756		349350	9.34756
2737373	9.10083		2737373	9.10083		2737373	9.10083		2737373	9.10083		2737373	9.10083
2581849	9.05588		2581849	9.05588		2581849	9.05588		2581849	9.05588		2581849	9.05588
1704248	9.0019		1704248	9.0019		1704248	9.0019		1704248	9.0019		1704248	9.0019
3163319	8.94436		3163319	8.94436		3163319	8.94436		3163319	8.94436		3163319	8.94436
351034	8.78381		351034	8.78381		351034	8.78381		351034	8.78381		351034	8.78381
218495	8.65563		218495	8.65563		218495	8.65563		218495	8.65563		218495	8.65563
960200	8.60603		960200	8.60603		960200	8.60603		960200	8.60603		960200	8.60603
1997329	8.34451		1997329	8.34451		1997329	8.34451		1997329	8.34451		1997329	8.34451
2427240	8.33742		2427240	8.33742		2427240	8.33742		2427240	8.33742		2427240	8.33742
1925310	7.66023		1925310	7.66023		1925310	7.66023		1925310	7.66023		1925310	7.66023
3436944	7.60931		3436944	7.60931		3436944	7.60931		3436944	7.60931		3436944	7.60931
2178475	7.57106		2178475	7.57106		2178475	7.57106		2178475	7.57106		2178475	7.57106
128533	7.18401		128533	7.18401		128533	7.18401		128533	7.18401		128533	7.18401
2231066	7.18072		2231066	7.18072		2231066	7.18072		2231066	7.18072		2231066	7.18072
1953775	7.12576		1953775	7.12576		1953775	7.12576		1953775	7.12576		1953775	7.12576
2828750	7.11347		2828750	7.11347		2828750	7.11347		2828750	7.11347		2828750	7.11347
560997	7.11093		560997	7.11093		560997	7.11093		560997	7.11093		560997	7.11093
2566931	7.06154		2566931	7.06154		2566931	7.06154		2566931	7.06154		2566931	7.06154
128423	7.02282		128423	7.02282		128423	7.02282		128423	7.02282		128423	7.02282
49557	7.0093		49557	7.0093		49557	7.0093		49557	7.0093		49557	7.0093
3738924	7.00385		3738924	7.00385		3738924	7.00385		3738924	7.00385		3738924	7.00385
Feature name & Improtance Score: Ciprofloxacin
1			2			3			4			5
Feature	Importance score		Feature	Importance score		Feature	Importance score		Feature	Importance score		Feature	Importance score
1609027	62.2345		1609027	62.2345		1609027	62.2345		1609027	62.2345		1609027	62.2345
2357308	17.1664		2357308	17.1664		2357308	17.1664		2357308	17.1664		2357308	17.1664
2883391	14.5918		2883391	14.5918		2883391	14.5918		2883391	14.5918		2883391	14.5918
3548659	13.744		3548659	13.744		3548659	13.744		3548659	13.744		3548659	13.744
3282207	11.2987		3282207	11.2987		3282207	11.2987		3282207	11.2987		3282207	11.2987
1702170	10.4642		1702170	10.4642		1702170	10.4642		1702170	10.4642		1702170	10.4642
1153797	9.66904		1153797	9.66904		1153797	9.66904		1153797	9.66904		1153797	9.66904
3582268	9.61817		3582268	9.61817		3582268	9.61817		3582268	9.61817		3582268	9.61817
1909441	9.05007		1909441	9.05007		1909441	9.05007		1909441	9.05007		1909441	9.05007
70698	8.71111		70698	8.71111		70698	8.71111		70698	8.71111		70698	8.71111
2049594	8.64513		2049594	8.64513		2049594	8.64513		2049594	8.64513		2049594	8.64513
629069	8.0516		629069	8.0516		629069	8.0516		629069	8.0516		629069	8.0516
745899	7.8555		745899	7.8555		745899	7.8555		745899	7.8555		745899	7.8555
6480	7.61678		6480	7.61678		6480	7.61678		6480	7.61678		6480	7.61678
403120	7.40191		403120	7.40191		403120	7.40191		403120	7.40191		403120	7.40191
183565	7.08942		183565	7.08942		183565	7.08942		183565	7.08942		183565	7.08942
1971139	6.98863		1971139	6.98863		1971139	6.98863		1971139	6.98863		1971139	6.98863
1553046	6.95203		1553046	6.95203		1553046	6.95203		1553046	6.95203		1553046	6.95203
457474	6.93629		457474	6.93629		457474	6.93629		457474	6.93629		457474	6.93629
3758642	6.65067		3758642	6.65067		3758642	6.65067		3758642	6.65067		3758642	6.65067
3557188	6.32351		3557188	6.32351		3557188	6.32351		3557188	6.32351		3557188	6.32351
2891819	6.31111		2891819	6.31111		2891819	6.31111		2891819	6.31111		2891819	6.31111
1105367	6.1788		1105367	6.1788		1105367	6.1788		1105367	6.1788		1105367	6.1788
800923	6.1381		800923	6.1381		800923	6.1381		800923	6.1381		800923	6.1381
1859711	5.93887		1859711	5.93887		1859711	5.93887		1859711	5.93887		1859711	5.93887
3911960	5.90528		3911960	5.90528		3911960	5.90528		3911960	5.90528		3911960	5.90528
3419430	5.23784		3419430	5.23784		3419430	5.23784		3419430	5.23784		3419430	5.23784
1412824	5.15334		1412824	5.15334		1412824	5.15334		1412824	5.15334		1412824	5.15334
1516262	4.99428		1516262	4.99428		1516262	4.99428		1516262	4.99428		1516262	4.99428
2198399	4.77574		2198399	4.77574		2198399	4.77574		2198399	4.77574		2198399	4.77574
2993998	4.69078		2993998	4.69078		2993998	4.69078		2993998	4.69078		2993998	4.69078
296189	4.66771		296189	4.66771		296189	4.66771		296189	4.66771		296189	4.66771
3123921	4.54674		3123921	4.54674		3123921	4.54674		3123921	4.54674		3123921	4.54674
3371137	4.51755		3371137	4.51755		3371137	4.51755		3371137	4.51755		3371137	4.51755
1264399	4.33608		1264399	4.33608		1264399	4.33608		1264399	4.33608		1264399	4.33608
3587228	4.31752		3587228	4.31752		3587228	4.31752		3587228	4.31752		3587228	4.31752
3621262	4.28612		3621262	4.28612		3621262	4.28612		3621262	4.28612		3621262	4.28612
3042746	4.25132		3042746	4.25132		3042746	4.25132		3042746	4.25132		3042746	4.25132
3234051	4.19426		3234051	4.19426		3234051	4.19426		3234051	4.19426		3234051	4.19426
2674096	3.98461		2674096	3.98461		2674096	3.98461		2674096	3.98461		2674096	3.98461
220528	3.94305		220528	3.94305		220528	3.94305		220528	3.94305		220528	3.94305
553503	3.76842		553503	3.76842		553503	3.76842		553503	3.76842		553503	3.76842
2895327	3.66269		2895327	3.66269		2895327	3.66269		2895327	3.66269		2895327	3.66269
640071	3.60388		640071	3.60388		640071	3.60388		640071	3.60388		640071	3.60388
2059022	3.55709		2059022	3.55709		2059022	3.55709		2059022	3.55709		2059022	3.55709
347754	3.49828		347754	3.49828		347754	3.49828		347754	3.49828		347754	3.49828
1817866	3.4212		1817866	3.4212		1817866	3.4212		1817866	3.4212		1817866	3.4212
683586	3.36315		683586	3.36315		683586	3.36315		683586	3.36315		683586	3.36315
532937	3.16504		532937	3.16504		532937	3.16504		532937	3.16504		532937	3.16504
3520798	3.07575		3520798	3.07575		3520798	3.07575		3520798	3.07575		3520798	3.07575
738060	3.04781		738060	3.04781		738060	3.04781		738060	3.04781		738060	3.04781
104207	2.97975		104207	2.97975		104207	2.97975		104207	2.97975		104207	2.97975
Feature name & Improtance Score: Gentamicin
1			2			3			4			5
Feature	Importance score		Feature	Importance score		Feature	Importance score		Feature	Importance score		Feature	Importance score
304621	65.6707		304621	65.6707		304621	65.6707		304621	65.6707		304621	65.6707
1547929	15.4687		1547929	15.4687		1547929	15.4687		1547929	15.4687		1547929	15.4687
27043	9.83838		27043	9.83838		27043	9.83838		27043	9.83838		27043	9.83838
1745833	9.60816		1745833	9.60816		1745833	9.60816		1745833	9.60816		1745833	9.60816
1356893	7.13466		1356893	7.13466		1356893	7.13466		1356893	7.13466		1356893	7.13466
524966	6.93666		524966	6.93666		524966	6.93666		524966	6.93666		524966	6.93666
890660	6.74277		890660	6.74277		890660	6.74277		890660	6.74277		890660	6.74277
925912	4.43745		925912	4.43745		925912	4.43745		925912	4.43745		925912	4.43745
2180988	4.34335		2180988	4.34335		2180988	4.34335		2180988	4.34335		2180988	4.34335
2819427	4.22997		2819427	4.22997		2819427	4.22997		2819427	4.22997		2819427	4.22997
163267	4		163267	4		163267	4		163267	4		163267	4
3859646	3.7706		3859646	3.7706		3859646	3.7706		3859646	3.7706		3859646	3.7706
573629	3.65414		573629	3.65414		573629	3.65414		573629	3.65414		573629	3.65414
544860	3.43265		544860	3.43265		544860	3.43265		544860	3.43265		544860	3.43265
3413066	3.33434		3413066	3.33434		3413066	3.33434		3413066	3.33434		3413066	3.33434
2065231	3.29614		2065231	3.29614		2065231	3.29614		2065231	3.29614		2065231	3.29614
165861	3.24203		165861	3.24203		165861	3.24203		165861	3.24203		165861	3.24203
17941	3.07878		17941	3.07878		17941	3.07878		17941	3.07878		17941	3.07878
3640429	3.07476		3640429	3.07476		3640429	3.07476		3640429	3.07476		3640429	3.07476
3631543	3.0027		3631543	3.0027		3631543	3.0027		3631543	3.0027		3631543	3.0027
2128869	2.91841		2128869	2.91841		2128869	2.91841		2128869	2.91841		2128869	2.91841
3856484	2.89845		3856484	2.89845		3856484	2.89845		3856484	2.89845		3856484	2.89845
3672767	2.8299		3672767	2.8299		3672767	2.8299		3672767	2.8299		3672767	2.8299
109258	2.74257		109258	2.74257		109258	2.74257		109258	2.74257		109258	2.74257
1239337	2.64635		1239337	2.64635		1239337	2.64635		1239337	2.64635		1239337	2.64635
2937125	2.58276		2937125	2.58276		2937125	2.58276		2937125	2.58276		2937125	2.58276
556261	2.54386		556261	2.54386		556261	2.54386		556261	2.54386		556261	2.54386
2218457	2.52181		2218457	2.52181		2218457	2.52181		2218457	2.52181		2218457	2.52181
1938443	2.4452		1938443	2.4452		1938443	2.4452		1938443	2.4452		1938443	2.4452
110360	2.40477		110360	2.40477		110360	2.40477		110360	2.40477		110360	2.40477
2151907	2.35152		2151907	2.35152		2151907	2.35152		2151907	2.35152		2151907	2.35152
11659	2.14213		11659	2.14213		11659	2.14213		11659	2.14213		11659	2.14213
3887291	1.99735		3887291	1.99735		3887291	1.99735		3887291	1.99735		3887291	1.99735
2752917	1.96314		2752917	1.96314		2752917	1.96314		2752917	1.96314		2752917	1.96314
2137192	1.90801		2137192	1.90801		2137192	1.90801		2137192	1.90801		2137192	1.90801
389102	1.77303		389102	1.77303		389102	1.77303		389102	1.77303		389102	1.77303
1483669	1.7381		1483669	1.7381		1483669	1.7381		1483669	1.7381		1483669	1.7381
3074859	1.73149		3074859	1.73149		3074859	1.73149		3074859	1.73149		3074859	1.73149
2990949	1.72159		2990949	1.72159		2990949	1.72159		2990949	1.72159		2990949	1.72159
700745	1.68167		700745	1.68167		700745	1.68167		700745	1.68167		700745	1.68167
3475271	1.61497		3475271	1.61497		3475271	1.61497		3475271	1.61497		3475271	1.61497
3512491	1.52971		3512491	1.52971		3512491	1.52971		3512491	1.52971		3512491	1.52971
3045405	1.48554		3045405	1.48554		3045405	1.48554		3045405	1.48554		3045405	1.48554
3604365	1.45762		3604365	1.45762		3604365	1.45762		3604365	1.45762		3604365	1.45762
2418795	1.43852		2418795	1.43852		2418795	1.43852		2418795	1.43852		2418795	1.43852
2773786	1.38258		2773786	1.38258		2773786	1.38258		2773786	1.38258		2773786	1.38258
1611309	1.38088		1611309	1.38088		1611309	1.38088		1611309	1.38088		1611309	1.38088
2648178	1.31949		2648178	1.31949		2648178	1.31949		2648178	1.31949		2648178	1.31949
1955311	1.29667		1955311	1.29667		1955311	1.29667		1955311	1.29667		1955311	1.29667
8162	1.25665		8162	1.25665		8162	1.25665		8162	1.25665		8162	1.25665
2554422	1.2508		2554422	1.2508		2554422	1.2508		2554422	1.2508		2554422	1.2508
876026	1.23952		876026	1.23952		876026	1.23952		876026	1.23952		876026	1.23952
Feature name & Improtance Score: Levofloxacin
1			2			3			4			5
Feature	Importance score		Feature	Importance score		Feature	Importance score		Feature	Importance score		Feature	Importance score
3548659	52.9305		3548659	52.9305		3548659	52.9305		3548659	52.9305		3548659	52.9305
1609027	23.067		1609027	23.067		1609027	23.067		1609027	23.067		1609027	23.067
30097	15.5321		30097	15.5321		30097	15.5321		30097	15.5321		30097	15.5321
887642	11.2073		887642	11.2073		887642	11.2073		887642	11.2073		887642	11.2073
778991	10.645		778991	10.645		778991	10.645		778991	10.645		778991	10.645
865987	9.65656		865987	9.65656		865987	9.65656		865987	9.65656		865987	9.65656
1680914	9.44174		1680914	9.44174		1680914	9.44174		1680914	9.44174		1680914	9.44174
3554010	9.13252		3554010	9.13252		3554010	9.13252		3554010	9.13252		3554010	9.13252
1708817	8.96478		1708817	8.96478		1708817	8.96478		1708817	8.96478		1708817	8.96478
956461	8.8022		956461	8.8022		956461	8.8022		956461	8.8022		956461	8.8022
1994439	8.63242		1994439	8.63242		1994439	8.63242		1994439	8.63242		1994439	8.63242
3867762	7.80514		3867762	7.80514		3867762	7.80514		3867762	7.80514		3867762	7.80514
3245372	7.73239		3245372	7.73239		3245372	7.73239		3245372	7.73239		3245372	7.73239
381821	6.67265		381821	6.67265		381821	6.67265		381821	6.67265		381821	6.67265
3383343	6.55402		3383343	6.55402		3383343	6.55402		3383343	6.55402		3383343	6.55402
3405140	6.51957		3405140	6.51957		3405140	6.51957		3405140	6.51957		3405140	6.51957
2635374	6.37726		2635374	6.37726		2635374	6.37726		2635374	6.37726		2635374	6.37726
501378	6.23954		501378	6.23954		501378	6.23954		501378	6.23954		501378	6.23954
1496067	5.84113		1496067	5.84113		1496067	5.84113		1496067	5.84113		1496067	5.84113
858821	5.51294		858821	5.51294		858821	5.51294		858821	5.51294		858821	5.51294
1620022	5.35931		1620022	5.35931		1620022	5.35931		1620022	5.35931		1620022	5.35931
3616343	5.32542		3616343	5.32542		3616343	5.32542		3616343	5.32542		3616343	5.32542
2653555	5.15958		2653555	5.15958		2653555	5.15958		2653555	5.15958		2653555	5.15958
927785	5.13615		927785	5.13615		927785	5.13615		927785	5.13615		927785	5.13615
43021	4.90008		43021	4.90008		43021	4.90008		43021	4.90008		43021	4.90008
2624540	4.7608		2624540	4.7608		2624540	4.7608		2624540	4.7608		2624540	4.7608
3898085	4.66797		3898085	4.66797		3898085	4.66797		3898085	4.66797		3898085	4.66797
1630180	4.65319		1630180	4.65319		1630180	4.65319		1630180	4.65319		1630180	4.65319
459574	4.42803		459574	4.42803		459574	4.42803		459574	4.42803		459574	4.42803
955133	4.24812		955133	4.24812		955133	4.24812		955133	4.24812		955133	4.24812
2824006	4.11558		2824006	4.11558		2824006	4.11558		2824006	4.11558		2824006	4.11558
3177614	4.00292		3177614	4.00292		3177614	4.00292		3177614	4.00292		3177614	4.00292
600274	4.00277		600274	4.00277		600274	4.00277		600274	4.00277		600274	4.00277
196670	3.94079		196670	3.94079		196670	3.94079		196670	3.94079		196670	3.94079
3171268	3.89153		3171268	3.89153		3171268	3.89153		3171268	3.89153		3171268	3.89153
852946	3.77775		852946	3.77775		852946	3.77775		852946	3.77775		852946	3.77775
635043	3.74786		635043	3.74786		635043	3.74786		635043	3.74786		635043	3.74786
3830099	3.73444		3830099	3.73444		3830099	3.73444		3830099	3.73444		3830099	3.73444
967332	3.73443		967332	3.73443		967332	3.73443		967332	3.73443		967332	3.73443
1767345	3.48451		1767345	3.48451		1767345	3.48451		1767345	3.48451		1767345	3.48451
3073631	3.19585		3073631	3.19585		3073631	3.19585		3073631	3.19585		3073631	3.19585
3618069	3.12616		3618069	3.12616		3618069	3.12616		3618069	3.12616		3618069	3.12616
2682302	3.07112		2682302	3.07112		2682302	3.07112		2682302	3.07112		2682302	3.07112
2524872	3.03413		2524872	3.03413		2524872	3.03413		2524872	3.03413		2524872	3.03413
1650839	3.00603		1650839	3.00603		1650839	3.00603		1650839	3.00603		1650839	3.00603
2844757	2.95747		2844757	2.95747		2844757	2.95747		2844757	2.95747		2844757	2.95747
3851013	2.93309		3851013	2.93309		3851013	2.93309		3851013	2.93309		3851013	2.93309
549783	2.79936		549783	2.79936		549783	2.79936		549783	2.79936		549783	2.79936
1836743	2.7992		1836743	2.7992		1836743	2.7992		1836743	2.7992		1836743	2.7992
985589	2.73154		985589	2.73154		985589	2.73154		985589	2.73154		985589	2.73154
Feature name & Improtance Score: Tobramycin
1			2			3			4			5
Feature	Importance score		Feature	Importance score		Feature	Importance score		Feature	Importance score		Feature	Importance score
351655	371.702		351655	371.702		351655	371.702		351655	371.702		351655	371.702
1069803	111.604		1069803	111.604		1069803	111.604		1069803	111.604		1069803	111.604
3475271	56.0737		3475271	56.0737		3475271	56.0737		3475271	56.0737		3475271	56.0737
1547929	49.4258		1547929	49.4258		1547929	49.4258		1547929	49.4258		1547929	49.4258
1290697	13.962		1290697	13.962		1290697	13.962		1290697	13.962		1290697	13.962
110036	12.8424		110036	12.8424		110036	12.8424		110036	12.8424		110036	12.8424
1530934	10.4498		1530934	10.4498		1530934	10.4498		1530934	10.4498		1530934	10.4498
1881656	9.61215		1881656	9.61215		1881656	9.61215		1881656	9.61215		1881656	9.61215
275898	8.93342		275898	8.93342		275898	8.93342		275898	8.93342		275898	8.93342
626964	7.12615		626964	7.12615		626964	7.12615		626964	7.12615		626964	7.12615
1483669	7.09286		1483669	7.09286		1483669	7.09286		1483669	7.09286		1483669	7.09286
3374379	7.04476		3374379	7.04476		3374379	7.04476		3374379	7.04476		3374379	7.04476
794816	6.98797		794816	6.98797		794816	6.98797		794816	6.98797		794816	6.98797
2178041	6.87516		2178041	6.87516		2178041	6.87516		2178041	6.87516		2178041	6.87516
3894288	6.73511		3894288	6.73511		3894288	6.73511		3894288	6.73511		3894288	6.73511
2134302	6.71381		2134302	6.71381		2134302	6.71381		2134302	6.71381		2134302	6.71381
2799075	6.20583		2799075	6.20583		2799075	6.20583		2799075	6.20583		2799075	6.20583
3112167	5.99572		3112167	5.99572		3112167	5.99572		3112167	5.99572		3112167	5.99572
3750411	5.71209		3750411	5.71209		3750411	5.71209		3750411	5.71209		3750411	5.71209
1433012	5.69999		1433012	5.69999		1433012	5.69999		1433012	5.69999		1433012	5.69999
958830	5.45808		958830	5.45808		958830	5.45808		958830	5.45808		958830	5.45808
3220367	5.37653		3220367	5.37653		3220367	5.37653		3220367	5.37653		3220367	5.37653
315040	5.31429		315040	5.31429		315040	5.31429		315040	5.31429		315040	5.31429
1826496	5.15993		1826496	5.15993		1826496	5.15993		1826496	5.15993		1826496	5.15993
2561450	5.13888		2561450	5.13888		2561450	5.13888		2561450	5.13888		2561450	5.13888
2811126	5.03397		2811126	5.03397		2811126	5.03397		2811126	5.03397		2811126	5.03397
1470121	4.87743		1470121	4.87743		1470121	4.87743		1470121	4.87743		1470121	4.87743
1288267	4.87221		1288267	4.87221		1288267	4.87221		1288267	4.87221		1288267	4.87221
316623	4.54831		316623	4.54831		316623	4.54831		316623	4.54831		316623	4.54831
1331658	4.41201		1331658	4.41201		1331658	4.41201		1331658	4.41201		1331658	4.41201
3217967	4.40909		3217967	4.40909		3217967	4.40909		3217967	4.40909		3217967	4.40909
629512	4.19113		629512	4.19113		629512	4.19113		629512	4.19113		629512	4.19113
3699881	4.18472		3699881	4.18472		3699881	4.18472		3699881	4.18472		3699881	4.18472
1818056	4.16414		1818056	4.16414		1818056	4.16414		1818056	4.16414		1818056	4.16414
964528	4.14608		964528	4.14608		964528	4.14608		964528	4.14608		964528	4.14608
1638970	3.94246		1638970	3.94246		1638970	3.94246		1638970	3.94246		1638970	3.94246
1791632	3.84449		1791632	3.84449		1791632	3.84449		1791632	3.84449		1791632	3.84449
3426009	3.74021		3426009	3.74021		3426009	3.74021		3426009	3.74021		3426009	3.74021
3604365	3.69097		3604365	3.69097		3604365	3.69097		3604365	3.69097		3604365	3.69097
3630507	3.56466		3630507	3.56466		3630507	3.56466		3630507	3.56466		3630507	3.56466
844272	3.48854		844272	3.48854		844272	3.48854		844272	3.48854		844272	3.48854
1826588	3.36563		1826588	3.36563		1826588	3.36563		1826588	3.36563		1826588	3.36563
800358	3.11823		800358	3.11823		800358	3.11823		800358	3.11823		800358	3.11823
3549957	3.06493		3549957	3.06493		3549957	3.06493		3549957	3.06493		3549957	3.06493
995621	3.05966		995621	3.05966		995621	3.05966		995621	3.05966		995621	3.05966
294400	2.98186		294400	2.98186		294400	2.98186		294400	2.98186		294400	2.98186
1043290	2.95812		1043290	2.95812		1043290	2.95812		1043290	2.95812		1043290	2.95812
1195434	2.82527		1195434	2.82527		1195434	2.82527		1195434	2.82527		1195434	2.82527
1151748	2.77781		1151748	2.77781		1151748	2.77781		1151748	2.77781		1151748	2.77781
17686	2.71893		17686	2.71893		17686	2.71893		17686	2.71893		17686	2.71893
