# Supplementary material for: Unitig-centered pan-genome machine learning approach for predicting antibiotic resistance and discovering novel resistance genes in bacterial strains
Source: Comput Struct Biotechnol J. 2024 Apr 16;23:1864–76. doi: 10.1016/j.csbj.2024.04.035 (PMC11067008; doi:10.1016/j.csbj.2024.04.035)
Supplement: Supplementary file 6 — Supplementary material [file mmc6.xlsx]

## Sheet: mmc6
Antibiotic	amr_genes_all	genes_all	Perc_amr_all	amr_genes_xgb	genes_xgb	Perc_amr_xgb
meropenem	233494	1182108	0.1975	36197	122838	0.2947
amikacin	177770	2033829	0.0874	9851	37048	0.2659
ceftazidime	219420	3197934	0.0686	28641	106806	0.2682
ciprofloxacin	171180	4070654	0.0421	15550	44672	0.3481
gentamicin	90931	4480348	0.0203	1991	8263	0.241
tobramycin	176921	5379071	0.0329	11402	36499	0.3124
imipenem	95429	5817895	0.0164	6093	17856	0.3412
levofloxacin	176060	6679165	0.0264	7897	33179	0.238
