# Supplementary material for: Unitig-centered pan-genome machine learning approach for predicting antibiotic resistance and discovering novel resistance genes in bacterial strains
Source: Comput Struct Biotechnol J. 2024 Apr 16;23:1864–76. doi: 10.1016/j.csbj.2024.04.035 (PMC11067008; doi:10.1016/j.csbj.2024.04.035)
Supplement: Supplementary file 7 — Supplementary material [file mmc7.xlsx]

## Sheet: mmc7
AMR_mechanism	meropenem (%)	amikacin (%)	ceftazidime (%)	ciprofloxacin (%)	gentamicin (%)	tobramycin (%)	imipenem (%)	levofloxacin (%)
Efflux Pump	36.3033	40.4793	32.504	24.8798	73.0769	28.0591	30.3183	20.505
Enzyme-associated	3.16027	0	3.53407	0	0	0	0	0
Exopolysaccharides	0	4.34554	1.80002	0	0	0	10.9994	0
Lipopolysaccharide	0	0	0	5.71581	0	0	0	0
Quorum Sensing	0	0	0.0188484	0	0	1.12169	0	0
Siderophores	22.4074	8.95444	15.9834	14.9439	11.2981	29.0109	36.6834	17.9495
T1SS-T6SS	8.33223	20.6479	13.6651	12.0593	12.2596	8.61659	3.74093	13.3252
Two-component signaling systems (TCSS)	29.7968	25.5728	32.4946	42.4012	3.36538	33.1917	18.258	48.2203
