# Supplementary material for: Unitig-centered pan-genome machine learning approach for predicting antibiotic resistance and discovering novel resistance genes in bacterial strains
Source: Comput Struct Biotechnol J. 2024 Apr 16;23:1864–76. doi: 10.1016/j.csbj.2024.04.035 (PMC11067008; doi:10.1016/j.csbj.2024.04.035)
Supplement: Supplementary file 8 — Supplementary material [file mmc8.xlsx]

## Sheet: mmc8
Gene_name	meropenem	amikacin	ceftazidime	ciprofloxacin	gentamicin	tobramycin	imipenem	levofloxacin	Total_sum
hypothetical protein	19211	5509	14437	5011	1719	4205	2505	5701	58298	unclear amr gene
Putative large exoprotein involved in heme utilization or adhesion of ShlA/HecA/FhaA family	4433	835	5113	2018	619	1166	338	398	14920	unclear amr gene
VgrG protein	1694	410	3734	1343	89	1619	386	156	9431	VR/T4SS
Large exoproteins involved in heme utilization or adhesion	1070	284	1815	879	246	910	191	327	5722	unclear amr gene
Phage protein	2559	325	1720	448	1	310	52	5	5420	AMR/MGE
DNA gyrase subunit A (EC 5.99.1.3)	860	490	227	706	294	549	938	977	5041	AMR/Acquired AMR
Transposase InsO for insertion sequence element IS911	2080	283	1052	214	168	108	44	109	4058	MGE/Tranposase
Type IV secretory pathway, VirB4 components	795	233	747	450	30	507	64	114	2940	VR/T4SS
Coupling protein VirD4, ATPase required for T-DNA transfer	379	94	1253	481	27	103	129	346	2812	VR/T4SS
Integrase	917	32	221	202	42	480	187	342	2423	AMR/MGE
Pyoverdine sidechain non-ribosomal peptide synthetase PvdI @ Siderophore biosynthesis non-ribosomal peptide synthetase modules	940	339	876	557	0	1073	495	177	4457	Siderophores
Uncharacterized MFS-type transporter	1569	99	396	603	38	0	443	531	3679	AMR
T6SS component Hcp	1054	62	1127	362	0	66	102	309	3082	VR/T6SS
Multidrug efflux system MdtABC-TolC, inner-membrane proton/drug antiporter MdtB-like	501	0	1012	768	148	401	1	246	3077	AMR
T1SS secreted agglutinin RTX	556	207	738	497	0	152	81	406	2637	VR/T1SS
Transposase InsN for insertion sequence element IS911	285	0	872	182	151	193	68	61	1812	Tranposase
Superfamily II DNA/RNA helicases, SNF2 family	423	277	450	0	50	101	115	194	1610	unclear amr gene
Mobile element protein	306	66	675	110	3	226	90	0	1476	mobile element
putative lipoprotein	238	76	115	225	0	365	73	80	1172	unclear amr gene
Rhs-family protein	496	357	516	728	0	489	0	523	3109	VR/exotoxins
Transcriptional regulator	0	0	1091	838	29	293	169	109	2529	indirectly related
Pyruvate/2-oxoglutarate dehydrogenase complex, dihydrolipoamide acyltransferase (E2) component, and related enzymes	1076	0	697	195	0	233	181	60	2442	amr-inactivating enzyme
2-Amino-2-deoxy-isochorismate synthase (EC 2.6.1.86) PhzE	226	237	1219	151	0	333	0	233	2399	unclear amr gene
Putative oxidoreductase	161	0	347	0	207	76	386	346	1523	AMR
Pyoverdine sidechain non-ribosomal peptide synthetase PvdD @ Siderophore biosynthesis non-ribosomal peptide synthetase modules	336	0	230	162	0	96	43	1	868	unclear amr gene
T6SS component TssM (IcmF/VasK)	137	182	170	115	0	1	97	0	702	VR/T6SS
Type IV secretory pathway, VirD2 components (relaxase)	0	216	228	205	21	0	3	1	674	AMR/T4SS
Methyl-accepting chemotaxis sensor/transducer protein	2616	411	1856	2255	0	1034	0	0	8172	unclear amr gene
Uncharacterized protein YebT	1716	0	2352	568	64	368	0	0	5068	unclear amr gene
putative membrane protein	2068	487	1363	206	0	0	0	381	4505	unclear amr gene
glutamine synthetase family protein	1902	196	1278	649	0	317	0	0	4342	unclear amr gene
Aldehyde dehydrogenase (EC 1.2.1.3)	1811	253	602	648	0	423	0	0	3737	unclear amr gene
2-keto-3-deoxy-D-arabino-heptulosonate-7-phosphate synthase II PhzC (EC 2.5.1.54)	1349	0	1000	765	60	436	0	0	3610	unclear amr gene
TonB-dependent receptor	412	969	940	0	0	114	188	0	2623	unclear amr gene
Oxidoreductase	0	4	954	561	0	0	69	795	2383	AIE
DNA gyrase subunit B (EC 5.99.1.3)	1099	9	395	330	0	0	0	314	2147	AIE
SAM-dependent methyltransferase	672	0	353	125	0	232	101	0	1483
Carbohydrate-selective porin OprB	570	268	247	149	0	0	194	0	1428
response regulator	0	547	349	202	0	0	105	196	1399
Pellicle/biofilm biosynthesis protein PslH, CAZy glycosyltransferase family 4	383	0	268	38	100	0	187	0	976
Phage tail tip, host specificity protein J	392	80	161	87	0	196	0	0	916
Protein with ParB-like nuclease domain in PFGI-1-like cluster	354	0	274	0	0	34	97	49	808
Pellicle/biofilm biosynthesis protein PelA, glycosyl hydrolase/deacetylase	257	2	113	269	0	0	0	2	643
Single-stranded DNA-binding protein	6	301	204	97	21	0	0	0	629
Phage tail tape measure	226	71	127	57	0	75	0	0	556
Conjugative transfer protein PilN in PFGI-1-like cluster	254	20	78	79	0	0	0	41	472	MGEs
Chemotaxis response regulator protein-glutamate methylesterase CheB (EC 3.1.1.61)	321	2	2	0	1	90	0	0	416
pyocin R2_PP, lytic enzyme	239	0	58	0	29	11	45	0	382
Transposase	21	6	141	119	0	1	0	0	288
Helix destabilizing protein of bacteriophage Pf1	0	7	66	0	0	38	5	12	128
DNA invertase	0	2	0	1	2	2	1	0	8
Channel-forming transporter/cytolysins activator of TpsB family	432	0	728	232	0	646	0	0	2038
sigma-54-dependent transcriptional regulator	325	592	365	0	0	0	0	657	1939
Trans-2,3-dihydro-3-hydroxyanthranilate isomerase (EC 5.3.3.17)	355	158	1229	0	0	164	0	0	1906
Transcriptional regulator, LysR family	738	511	0	0	0	0	433	127	1809	AMR
Coenzyme F420-dependent N5,N10-methylene tetrahydromethanopterin reductase and related flavin-dependent oxidoreductases	225	316	1024	0	0	230	0	0	1795
Uncharacterized amino acid permease, GabP family	243	304	0	0	0	800	0	243	1590
DNA internalization-related competence protein ComEC/Rec2	0	255	734	0	416	0	0	92	1497
Translation elongation factor Tu	0	182	500	0	0	0	305	423	1410
Sensor histidine kinase/response regulator	466	0	278	0	0	214	0	407	1365
Putative two-component sensor	549	0	0	172	0	0	97	498	1316	AMR
DNA topoisomerase IV subunit A (EC 5.99.1.3)	388	171	0	568	0	0	0	161	1288	AMR
TPR domain protein	484	0	0	260	0	267	0	228	1239
BNR repeat protein	0	252	548	0	0	0	21	344	1165
High-affinity choline uptake protein BetT	653	226	0	0	119	0	0	140	1138
Pyochelin synthetase PchF, non-ribosomal peptide synthetase module @ Siderophore biosynthesis non-ribosomal peptide synthetase modules	606	0	0	42	47	353	0	0	1048
2-amino-2-deoxy-isochorismate hydrolase PhzD (EC 3.-.-.-)	317	159	316	0	0	245	0	0	1037
HEAT repeat-containing protein	0	0	0	652	82	139	0	133	1006
Pyoverdine chromophore precursor synthetase PvdL @ Siderophore biosynthesis non-ribosomal peptide synthetase modules	409	0	266	107	0	0	119	0	901
Sodium-dependent phosphate transporter	156	0	210	0	221	177	0	0	764
Iron siderophore receptor protein	228	241	0	0	0	195	0	65	729
Zn-dependent protease with chaperone function	0	61	169	234	0	0	0	247	711
6-hexanolactone hydrolase	0	0	0	0	200	147	45	187	579
Error-prone repair homolog of DNA polymerase III alpha subunit (EC 2.7.7.7)	0	205	183	0	0	5	177	0	570
putative plasmid stabilization protein	231	9	208	0	0	89	0	0	537
ParA-like protein	207	11	141	0	0	0	0	126	485
Putative transporter	121	0	131	0	205	0	25	0	482
Oxidoreductase, short-chain dehydrogenase/reductase family	109	138	0	76	0	140	0	0	463
ENSANGP00000000114	122	142	125	54	0	0	0	0	443
putative plasmid stablization protein	46	0	198	157	0	0	35	0	436
Pyoverdine sidechain non-ribosomal peptide synthetase PvdJ	15	0	119	0	0	184	0	30	348
T6SS PAAR-repeat protein	22	0	0	6	105	199	0	0	332
Phage flagellar hook-length control protein fliK (ACLAME 758)	0	0	2	0	0	7	90	205	304
Beta-propeller domains of methanol dehydrogenase type	0	109	0	10	0	69	0	114	302
Two-component transcriptional response regulator, LuxR family	214	2	56	0	0	0	1	0	273
Phage terminase, large subunit	11	0	103	13	0	17	0	0	144
Aminoglycoside 3''-nucleotidyltransferase (EC 2.7.7.-) %3D> ANT(3'')-Ia (AadA family)	44	0	69	0	8	5	0	0	126
bacteriophage f237 ORF5 Probable coat protein A precursor	64	6	29	0	0	4	0	0	103
Aminoglycoside N(6')-acetyltransferase (EC 2.3.1.82) %3D> AAC(6')-Ib/AAC(6')-II	11	16	0	0	10	7	0	0	44
Phage tail tip, assembly protein K	40	1	1	0	0	1	0	0	43
Paraquat-inducible protein B	8	0	14	3	0	1	0	0	26
Organosulfonate ABC transporter ATP-binding protein	0	0	0	12	3	4	0	3	22
Type IV secretory pathway, VirD4 components	1	0	2	3	0	0	0	1	7
TIGR03757 family integrating conjugative element protein	1	0	3	1	0	0	1	0	6
Tn21 protein of unknown function Urf2	0	2	0	1	2	0	1	0	6
Serine hydroxymethyltransferase (EC 2.1.2.1)	2667	0	1350	0	0	610	0	0	4627
Acyl-CoA dehydrogenase	0	0	325	775	0	0	0	1182	2282
3-hydroxyacyl-CoA dehydrogenase PaaC	778	0	450	0	0	0	0	512	1740
Sensory box/GGDEF family protein	1065	15	0	0	0	0	65	0	1145
Nucleoid-associated protein NdpA	54	0	767	150	0	0	0	0	971
Dihydropteroate synthase type-2 (EC 2.5.1.15) @ Sulfonamide resistance protein	323	0	387	0	0	146	0	0	856	AMR
Putative hydrolase	442	0	0	322	0	79	0	0	843
Trehalose synthase (EC 5.4.99.16)	472	296	0	0	0	0	59	0	827
Phenazine biosynthesis protein PhzB	326	291	0	0	0	0	0	200	817
4-alpha-glucanotransferase (amylomaltase) (EC 2.4.1.25)	0	254	0	0	0	333	217	0	804
Multidrug efflux system, membrane fusion component %3D> MexX of of MexXY/AxyXY	372	0	1	0	0	381	0	0	754
Methylcrotonyl-CoA carboxylase biotin-containing subunit (EC 6.4.1.4)	287	0	0	306	161	0	0	0	754
Oxygen-independent coproporphyrinogen-III oxidase-like protein YggW	274	0	269	0	0	209	0	0	752
ABC transporter, permease protein (cluster 3, basic aa/glutamine/opines)	230	0	406	0	0	0	108	0	744
Phosphocarrier protein kinase/phosphorylase, nitrogen regulation associated	306	0	0	135	0	272	0	0	713
Exporter protein, RND family	59	156	447	0	0	0	0	0	662
Cytochrome c oxidase (cbb3-type) subunit CcoN (EC 1.9.3.1)	0	293	0	192	0	0	171	0	656
Terpene utilization protein AtuA	369	0	151	131	0	0	0	0	651
AAA+ ATPase superfamily protein YifB/ComM, associated with DNA recombination	163	0	0	0	63	373	0	0	599
Lead, cadmium, zinc and mercury transporting ATPase (EC 3.6.3.3) (EC 3.6.3.5) Copper-translocating P-type ATPase (EC 3.6.3.4)	0	0	308	139	0	148	0	0	595
Plasmid related protein	266	173	63	0	0	0	0	0	502
Putative helicase	331	0	144	0	0	0	22	0	497
dicarboxylic acid transporter PcaT	0	239	0	0	0	0	23	234	496
Catalase KatE-intracellular protease (EC 1.11.1.6)	0	0	239	179	76	0	0	0	494
Possible exported protein	149	0	342	1	0	0	0	0	492
Pellicle/biofilm biosynthesis protein PelB	0	264	0	205	0	0	15	0	484
Glycerophosphoryl diester phosphodiesterase (EC 3.1.4.46) periplasmic (secreted in GramPositives)	87	0	0	183	0	205	0	0	475
Signal transduction histidine kinase CheA	0	0	205	0	13	256	0	0	474
Conjugative transfer protein TrbE	0	0	286	0	0	133	39	0	458
Alginate regulatory protein AlgP, positive transcriptional regulator of AlgD	0	165	191	0	0	0	91	0	447
ATPase involved in DNA repair	84	266	0	0	0	76	0	0	426
Serine/threonine protein kinase	0	0	0	174	0	123	0	125	422
Transcriptional regulator, Xre-family with cupin domain	149	0	13	0	0	0	0	245	407
DNA topoisomerase I (EC 5.99.1.2)	0	0	0	0	64	0	73	264	401
Zona occludens toxin	244	0	71	0	0	73	0	0	388
Acetohydroxy acid synthase	0	0	0	0	0	96	56	236	388
Phenazine biosynthesis protein PhzF like	0	209	0	65	0	0	85	0	359
Copper sensory histidine kinase CusS	0	0	144	30	0	0	0	164	338
Candidate type III effector Hop protein	249	0	0	0	0	42	0	42	333
inhibition of exonuclease digestion of Mu DNA	197	0	102	32	0	0	0	0	331
TPR repeat, SEL1 subfamily	77	0	167	0	0	81	0	0	325
L-2-amino-4-methoxy-trans-3-butenoic acid non-ribosomal peptide synthetase AmbE	72	0	0	1	0	217	0	0	290
L-carnitine dehydratase/bile acid-inducible protein F	0	52	0	0	145	0	81	0	278
Malto-oligosyltrehalose synthase (EC 5.4.99.15)	251	1	0	10	0	0	0	0	262
Conjugative transfer protein TrbC	0	0	129	0	0	80	0	50	259
Plasmid replication initiator protein	0	0	119	0	0	85	39	0	243
Glycosidases	0	0	0	106	0	0	41	95	242
Phage FAD/FMN-containing dehydrogenase	80	0	93	50	0	0	0	0	223
Pyochelin biosynthetic protein PchC, predicted thioesterase @ Thioesterase in siderophore biosynthesis gene cluster	0	1	1	0	0	0	0	217	219
Replicative DNA helicase (DnaB) (EC 3.6.4.12)	0	0	32	100	70	0	0	0	202
Carbon storage regulator	0	0	81	48	0	0	0	67	196	AMR
Cyn operon transcriptional activator	0	0	0	0	35	84	37	0	156
Phage ssDNA binding protein	0	2	83	0	0	56	0	0	141
Phage peptidoglycan hydrolase (ACLAME 427)	0	20	35	0	0	55	0	0	110
IS, phage, Tn Transposon-related functions	9	17	0	0	0	29	0	0	55
Subclass B1 beta-lactamase (EC 3.5.2.6) %3D> VIM family	0	21	29	0	0	4	0	0	54
DNA/RNA helicase in PFGI-1-like cluster	4	10	0	0	0	21	0	0	35
putative serine protease	15	0	1	0	0	5	0	0	21
Phage attachment protein	0	3	6	0	0	8	0	0	17
Outer membrane usher protein FIMD	9	2	0	0	0	0	2	0	13
Non-ribosomal peptide synthetase modules, pyoverdine @ Siderophore biosynthesis non-ribosomal peptide synthetase modules	1	0	0	6	0	0	0	1	8
sel1 repeat family protein	1	1	2	0	0	0	0	0	4
Arsenic resistance protein ArsH	722	0	520	0	0	0	0	0	1242
Outer membrane low permeability porin, OprD family %3D> OccD1/OprD basic amino acids, carbapenem uptake	0	0	382	639	0	0	0	0	1021
Phenazine biosynthesis protein PhzA	780	0	0	0	0	161	0	0	941
Pyridoxamine 5'-phosphate oxidase PhzG (EC 1.4.3.5)	0	162	732	0	0	0	0	0	894
T6SS AAA+ chaperone ClpV (TssH)	95	0	777	0	0	0	0	0	872
4-aminobutyraldehyde dehydrogenase (EC 1.2.1.19)	451	0	286	0	0	0	0	0	737
A/G-specific adenine glycosylase (EC 3.2.2.-)	365	0	0	354	0	0	0	0	719
Multidrug efflux system, inner membrane proton/drug antiporter (RND type) %3D> MexQ of MexPQ-OpmE system	393	317	0	0	0	0	0	0	710
Multidrug efflux system, inner membrane proton/drug antiporter (RND type) %3D> MexY of MexXY/AxyXY	0	366	0	0	0	339	0	0	705
Thioredoxin reductase (EC 1.8.1.9)	293	408	0	0	0	0	0	0	701
Probable (3R)-hydroxyacyl-CoA dehydratase HtdX	287	0	396	0	0	0	0	0	683
Outer membrane low permeability porin, OprD family %3D> OccK11/OpdR	0	0	369	314	0	0	0	0	683
Acetoacetyl-CoA synthetase (EC 6.2.1.16)	406	0	0	233	0	0	0	0	639
Outer membrane ferripyoverdine receptor FpvB, for Type I pyoverdine	392	0	0	245	0	0	0	0	637
DNA polymerase III subunits gamma and tau (EC 2.7.7.7)	342	0	284	0	0	0	0	0	626
Transcriptional regulator, AcrR family	432	187	0	0	0	0	0	0	619	AMR
Periplasmic protein TonB, links inner and outer membranes	128	0	479	0	0	0	0	0	607
Ankyrin repeat	283	0	288	0	0	0	0	0	571
2,5-dioxovalerate dehydrogenase (EC 1.2.1.26)	274	0	292	0	0	0	0	0	566
Efflux ABC transporter, permease/ATP-binding protein	401	0	0	163	0	0	0	0	564
Precorrin-6Y C(5,15)-methyltransferase [decarboxylating] (EC 2.1.1.132)	307	251	0	0	0	0	0	0	558
Two-component system sensor histidine kinase/response regulator hybrid	198	0	0	0	0	359	0	0	557
Type IV pilus biogenesis protein PilQ	542	0	14	0	0	0	0	0	556
Predicted ATPase related to phosphate starvation-inducible protein PhoH	321	227	0	0	0	0	0	0	548
Putative iron-regulated membrane protein FtpC in pyochelin gene cluster @ Putative iron-regulated membrane protein in siderophore cluster	337	0	204	0	0	0	0	0	541
Phenylalanyl-tRNA synthetase beta chain (EC 6.1.1.20)	203	0	0	0	0	0	0	337	540
Cobyric acid synthase (EC 6.3.5.10)	224	0	309	0	0	0	0	0	533
Catalase KatE (EC 1.11.1.6)	365	0	164	0	0	0	0	0	529
Multidrug efflux system MdtABC-TolC, inner-membrane proton/drug antiporter MdtB-like	305	0	213	0	0	0	0	0	518
K(+)/H(+) antiporter NhaP2	0	0	0	0	0	0	118	387	505
Transglycosylase, Slt family	0	297	0	0	207	0	0	0	504
2,3-dihydroxybenzoate-AMP ligase (EC 2.7.7.58) [pyochelin] siderophore @ 2,3-dihydroxybenzoate-AMP ligase (EC 2.7.7.58) of siderophore biosynthesis	339	0	0	0	0	0	0	164	503
Methylmalonate-semialdehyde dehydrogenase (EC 1.2.1.27)	330	0	0	0	0	0	158	0	488
Rod shape-determining protein MreC	0	245	0	0	0	0	0	237	482
Type III secretion cytoplasmic ATP synthase (EC 3.6.3.14, YscN,SpaL,MxiB,HrcN,EscN)	0	335	0	0	0	0	0	140	475
Extracellular deoxyribonuclease PA3909 (required for catabolism of external DNA)	0	0	409	0	0	0	64	0	473
Glycerol-3-phosphate acyltransferase (EC 2.3.1.15)	267	0	0	0	0	194	0	0	461
acetyl-CoA acetyltransferase-like protein	390	0	0	0	0	0	69	0	459
Secondary glycine betaine transporter BetU	330	128	0	0	0	0	0	0	458
pyocin R2_PP, baseplate assembly protein J	192	0	261	0	0	0	0	0	453
probable epoxide hydrolase	361	0	0	0	83	0	0	0	444
D-aminopeptidase (EC 3.4.11.19)	334	0	104	0	0	0	0	0	438
Iron siderophore sensor protein	124	0	0	311	0	0	0	0	435
Transcriptional regulator, GntR family	190	0	238	0	0	0	0	0	428
Histone acetyltransferase HPA2 and related acetyltransferases	345	83	0	0	0	0	0	0	428
Cobalamin biosynthesis protein BluB @ 5,6-dimethylbenzimidazole synthase, flavin destructase family	302	0	0	0	0	0	0	121	423
Chromosome segregation ATPases	0	0	0	96	0	0	0	327	423
D-amino-acid oxidase (EC 1.4.3.3)	285	0	0	0	0	0	0	125	410
Coenzyme PQQ synthesis protein B	230	0	177	0	0	0	0	0	407
Phage endolysin	203	0	191	0	0	0	0	0	394
Pellicle/biofilm biosynthesis inner membrane protein PslK, MATE transporter family	0	0	308	0	0	0	85	0	393
N-(3-oxododecanoyl)-L-homoserine lactone-binding transcriptional activator @ Acyl-homoserine lactone-binding transcriptional activator, LuxR family @ Transcriptional regulator LasR	60	0	333	0	0	0	0	0	393
Conjugative transfer protein PilM in PFGI-1-like cluster	0	0	205	183	0	0	0	0	388
Anthranilate dioxygenase reductase	0	160	0	0	0	0	0	227	387
Uncharacterized SAM-dependent O-methyltransferase	192	0	0	193	0	0	0	0	385
Branched-chain alpha-keto acid dehydrogenase, E1 component, alpha subunit (EC 1.2.4.4)	0	272	0	0	105	0	0	0	377
Cytochrome c family protein	254	0	0	0	0	0	122	0	376
Poly (beta-D-mannuronate) C5 epimerase AlgG (EC 5.1.3.-)	0	0	0	0	95	0	0	275	370
Electron transport complex protein RnfC	0	0	330	0	0	0	0	34	364
IncI1 plasmid conjugative transfer ATPase PilQ	248	0	110	0	0	0	0	0	358
Methylthioadenosine deaminase (EC 3.5.4.31)	0	0	182	0	0	0	0	173	355
Valine--pyruvate aminotransferase (EC 2.6.1.66)	0	0	0	242	0	0	0	103	345
Hypothetical, similar to sarcosine oxidase alpha subunit, 2Fe-2S domain	284	0	0	0	0	0	0	60	344
Aconitate hydratase (EC 4.2.1.3) @ 2-methylisocitrate dehydratase (EC 4.2.1.99)	0	0	219	0	0	122	0	0	341
Cell division inhibitor Slr1223 (YfcH in EC), contains epimerase/dehydratase and DUF1731 domains	198	0	0	0	0	130	0	0	328
Pellicle/biofilm biosynthesis protein PslG, CAZy glycosyltransferase family 39	0	0	218	0	0	0	108	0	326
Methylphosphotriester-DNA--protein-cysteine S-methyltransferase (EC 2.1.1.n11) / ADA regulatory protein / Methylated-DNA--protein-cysteine methyltransferase (EC 2.1.1.63)	102	218	0	0	0	0	0	0	320
lipase modulator protein	198	0	119	0	0	0	0	0	317
Probable pyruvate carboxylase	0	202	114	0	0	0	0	0	316
Chitinase (EC 3.2.1.14)	1	0	0	311	0	0	0	0	312
UPF0380 proteins YafZ and homologs	250	0	0	56	0	0	0	0	306
TldE protein, part of TldE/TldD proteolytic complex	0	0	0	0	0	36	0	261	297
Protein containing domains DUF404, DUF407, DUF403	0	0	234	0	0	0	62	0	296
O-antigen chain length determinant protein WzzB	0	0	191	0	0	0	0	97	288
NADH-ubiquinone oxidoreductase chain N (EC 1.6.5.3)	284	0	0	0	0	0	1	0	285
Cell division protein FtsI [Peptidoglycan synthetase] (EC 2.4.1.129)	0	265	0	0	0	11	0	0	276
4-deoxy-4-formamido-L-arabinose-phosphoundecaprenol deformylase ArnD (EC 3.5.1.n3)	0	0	191	72	0	0	0	0	263
T6SS component TssK (ImpJ/VasE)	0	124	0	0	0	0	127	0	251
Glutamate synthase [NADPH] large chain (EC 1.4.1.13)	47	0	0	0	0	0	0	200	247
Histidine ammonia-lyase (EC 4.3.1.3)	0	0	165	0	0	0	0	76	241
Pellicle/biofilm biosynthesis inner membrane protein PslJ, possible O-antigen ligase	25	0	0	213	0	0	0	0	238
1-pyrroline-4-hydroxy-2-carboxylate deaminase (EC 3.5.4.22)	140	0	0	0	0	0	98	0	238
Outer membrane channel TolC (OpmH)	0	0	1	235	0	0	0	0	236	AMR
Gluconate 2-dehydrogenase (EC 1.1.99.3), membrane-bound, cytochrome c	0	0	0	0	0	125	110	0	235
1,4-alpha-glucan (glycogen) branching enzyme, GH-13-type (EC 2.4.1.18)	0	0	135	0	0	0	98	0	233
Protein with similarity to RtcB	0	0	0	0	0	0	100	130	230
probable integral membrane protein NMA1899	225	0	0	0	0	0	0	4	229
Outer membrane factor (OMF) lipoprotein associated wth MdtABC efflux system	209	0	11	0	0	0	0	0	220	AMR
Ribosomal protein S6 modification protein-related protein	28	0	192	0	0	0	0	0	220
ABC transporter, permease protein 2 (cluster 5, nickel/peptides/opines)	0	0	0	86	0	0	0	130	216
Conjugative transfer protein TrbF	107	0	106	0	0	0	0	0	213
Gate supefamily SpmA/SpmB domains protein	0	97	0	97	0	0	0	0	194
Chromosome partitioning ATPase in PFGI-1-like cluster, ParA-like	171	0	0	0	0	0	20	0	191
Triphosphoribosyl-dephospho-CoA synthase (EC 2.4.2.52)	0	0	0	0	59	0	127	0	186
ABC transporter, ATP-binding protein (cluster 3, basic aa/glutamine/opines)	0	0	0	0	0	0	139	46	185
Anhydro-N-acetylmuramic acid kinase (EC 2.7.1.170)	0	0	0	129	0	0	55	0	184
Conjugative transfer protein TrbG	0	0	127	0	0	54	0	0	181
Type IV pilin PilA	161	0	17	0	0	0	0	0	178
Xylulose kinase (EC 2.7.1.17)	21	152	0	0	0	0	0	0	173
Orf50	86	0	0	0	0	0	80	0	166
Uncharacterized protein YjgR	0	0	34	0	0	0	131	0	165
Outer membrane vitamin B12 receptor BtuB	0	82	0	80	0	0	0	0	162
T6SS component TssA (ImpA)	0	0	0	79	0	83	0	0	162
Excinuclease ABC subunit A paralog of unknown function	80	0	0	67	0	0	0	0	147
Conjugative transfer protein PilP in PFGI-1-like cluster	0	43	100	0	0	0	0	0	143
Putative DNA helicase	0	0	131	0	0	0	11	0	142
Conjugative transfer protein TrbK	35	99	0	0	0	0	0	0	134
Conjugative transfer protein TrbL	0	0	0	0	0	82	52	0	134
Protein-disulfide isomerase	40	0	0	0	92	0	0	0	132
Conjugative transfer ATPase PilU in PFGI-1-like cluster	58	0	74	0	0	0	0	0	132
Isocitrate dehydrogenase [NADP] (EC 1.1.1.42) Monomeric isocitrate dehydrogenase [NADP] (EC 1.1.1.42)	0	0	0	85	0	0	39	0	124
DNA polymerase IV-like protein ImuB	4	0	120	0	0	0	0	0	124
Phage minor capsid protein - DNA pilot protein	0	0	53	60	0	0	0	0	113
TniB NTP-binding protein	0	44	69	0	0	0	0	0	113
Transcription-repair coupling factor	0	0	0	0	103	0	0	8	111
Endonuclease/Exonuclease/phosphatase family protein	13	0	0	0	0	0	0	96	109
Phage-related protein	18	0	79	0	0	0	0	0	97
Conjugative transfer protein TrbB	0	0	88	0	0	1	0	0	89
Phage virion morphogenesis protein Mup30, F	23	0	51	0	0	0	0	0	74
Phage tail length tape-measure protein GpT	0	27	0	0	0	45	0	0	72
E16-related protein	57	0	10	0	0	0	0	0	67
Phage terminase, ATPase subunit GpP	23	0	38	0	0	0	0	0	61
DNA primase, phage associated	0	28	32	0	0	0	0	0	60
Gamma-glutamyl phosphate reductase (EC 1.2.1.41)	0	41	0	0	13	0	0	0	54
TIGR03758 family integrating conjugative element protein	34	2	0	0	0	0	0	0	36
Shufflon-specific DNA recombinase	2	0	0	0	25	0	0	0	27
Chromosome (plasmid) partitioning protein ParA / Sporulation initiation inhibitor protein Soj	0	0	16	0	0	0	0	8	24
putative transcriptional regulator	10	0	11	0	0	0	0	0	21
2-Methylcitrate dehydratase AcnD	1	0	0	0	0	0	14	0	15
Conjugative transfer protein PilL in PFGI-1-like cluster	0	0	0	0	0	0	1	13	14
Conjugative transfer ATPase PilQ in PFGI-1-like cluster	6	0	6	0	0	0	0	0	12
Polyketide synthase modules and related proteins	8	0	0	0	0	3	0	0	11
Phage DNA replication protein #protein A	0	0	4	5	0	0	0	0	9
Uncharacterized phage-encoded protein	5	0	3	0	0	0	0	0	8
Aminoglycoside N(6')-acetyltransferase (EC 2.3.1.82) %3D> AAC(6')-Ic,f,g,h,j,k,l,r-z	2	2	0	0	0	0	0	0	4
outer membrane fimbrial usher protein	2	0	0	0	0	0	2	0	4
Conjugative transfer protein PilR in PFGI-1-like cluster	0	1	3	0	0	0	0	0	4
Cobalt/zinc/cadmium resistance protein CzcD	0	0	1	0	0	2	0	0	3
Chaperone protein HtpG	0	0	0	1	0	2	0	0	3
DNA-cytosine methyltransferase	0	0	0	0	1	1	0	0	2
DUF1525 domain-containing protein	1	0	0	0	0	0	1	0	2
lipoprotein	0	0	0	0	0	988	0	0	988
tRNA 5-methylaminomethyl-2-thiouridine synthase subunit TusD	967	0	0	0	0	0	0	0	967
Fe(2+)/alpha-ketoglutarate-dependent dioxygenase LpxO	0	0	0	0	0	0	0	916	916
4-hydroxybenzoate transporter	0	0	870	0	0	0	0	0	870
Glycerate dehydrogenase (EC 1.1.1.29)	0	0	859	0	0	0	0	0	859
DNA-directed RNA polymerase beta' subunit (EC 2.7.7.6)	0	0	772	0	0	0	0	0	772
Bis-ABC ATPase YbiT	728	0	0	0	0	0	0	0	728
Polyphosphate kinase 2 (EC 2.7.4.1)	710	0	0	0	0	0	0	0	710
1,6-anhydro-N-acetylmuramyl-L-alanine amidase	0	0	709	0	0	0	0	0	709
D-2-hydroxyglutarate dehydrogenase (EC 1.1.99.2)	641	0	0	0	0	0	0	0	641
Type I secretion outer membrane protein, TolC family @ ABC-type protease exporter, outer membrane component PrtF/AprF	607	0	0	0	0	0	0	0	607
Periplasmic chorismate mutase I precursor (EC 5.4.99.5)	0	0	0	0	0	0	0	601	601
ABC transporter, ATP-binding protein (cluster 5, nickel/peptides/opines) / ABC transporter, ATP-binding protein (cluster 5, nickel/peptides/opines)	0	0	596	0	0	0	0	0	596
Possible regulatory protein Trx	594	0	0	0	0	0	0	0	594
Protein-methionine-sulfoxide reductase heme-binding subunit MsrQ	0	0	479	0	0	0	0	0	479
Tetrapartite efflux system, inner membrane component FusBC-like	0	475	0	0	0	0	0	0	475
Methylcrotonyl-CoA carboxylase carboxyl transferase subunit (EC 6.4.1.4)	0	0	431	0	0	0	0	0	431
Sulfite reductase [NADPH] hemoprotein beta-component (EC 1.8.1.2)	431	0	0	0	0	0	0	0	431
Multidrug efflux system, membrane fusion component %3D> MexH of MexHI-OpmD system	0	0	430	0	0	0	0	0	430
Fumarylacetoacetase (EC 3.7.1.2)	428	0	0	0	0	0	0	0	428
Anthranilate synthase, aminase component (EC 4.1.3.27)	423	0	0	0	0	0	0	0	423
Dipeptide ABC transporter, substrate-binding protein DppA (TC 3.A.1.5.2)	0	0	417	0	0	0	0	0	417
L-Proline/Glycine betaine transporter ProP	417	0	0	0	0	0	0	0	417
Cardiolipin synthase (EC 2.7.8.-) bacterial type ClsB, has minor trans-phosphatidylation activity converting PE to PG	0	0	412	0	0	0	0	0	412
Phosphonate ABC transporter ATP-binding protein PhnC (TC 3.A.1.9.1)	410	0	0	0	0	0	0	0	410
Multidrug efflux system, membrane fusion component %3D> TriB of TriABC-OpmH system	0	0	409	0	0	0	0	0	409
CobN-like chelatase BtuS for metalloporphyrine salvage	0	0	407	0	0	0	0	0	407
Membrane-bound lytic murein transglycosylase B	0	400	0	0	0	0	0	0	400
Penicillin-binding protein activator LpoA	0	0	399	0	0	0	0	0	399
Seryl-tRNA synthetase (EC 6.1.1.11)	0	0	399	0	0	0	0	0	399
MotA/TolQ/ExbB proton channel family protein	398	0	0	0	0	0	0	0	398
Thiopurine S-methyltransferase (EC 2.1.1.67)	396	0	0	0	0	0	0	0	396
Cell wall-associated hydrolases (invasion-associated proteins)	396	0	0	0	0	0	0	0	396
Cyclic AMP receptor protein	394	0	0	0	0	0	0	0	394
Guanine deaminase (EC 3.5.4.3)	392	0	0	0	0	0	0	0	392
Pellicle/biofilm biosynthesis inner membrane protein PelD	391	0	0	0	0	0	0	0	391
Undecaprenyl phosphate-alpha-4-amino-4-deoxy-L-arabinose arabinosyl transferase (EC 2.4.2.43) @ Polymyxin resistance protein PmrK	387	0	0	0	0	0	0	0	387	AMR
Ribonucleotide reductase of class II (coenzyme B12-dependent), alpha subunit (EC 1.17.4.1)	386	0	0	0	0	0	0	0	386
Hydrolase of the alpha/beta superfamily in cluster with COG2110	385	0	0	0	0	0	0	0	385
Na(+)-dependent branched-chain amino acid transporter	383	0	0	0	0	0	0	0	383
hypothetical regulator	383	0	0	0	0	0	0	0	383
RhlA, 3-(3-hydroxyalkanoyloxy)alkanoic acids (HAAs) synthase	0	0	381	0	0	0	0	0	381
Na+/H+ antiporter	0	0	0	0	0	379	0	0	379
RecA/RadA recombinase	378	0	0	0	0	0	0	0	378
Monooxygenase, flavin-binding family	0	0	378	0	0	0	0	0	378
BioD-like N-terminal domain / Phosphate acetyltransferase (EC 2.3.1.8)	0	0	378	0	0	0	0	0	378
Sarcosine oxidase alpha subunit (EC 1.5.3.1)	0	0	377	0	0	0	0	0	377
Broad-substrate range phospholipase C (EC 3.1.4.3)	0	0	375	0	0	0	0	0	375
4-carboxymuconolactone decarboxylase (EC 4.1.1.44)	0	0	0	0	0	0	0	370	370
Outer membrane component of TAM transport system	0	0	368	0	0	0	0	0	368
Flp pilus assembly protein CpaE	0	0	367	0	0	0	0	0	367
Chorismate synthase (EC 4.2.3.5)	366	0	0	0	0	0	0	0	366
4-hydroxy-2-oxoglutarate aldolase (EC 4.1.3.16) @ 2-dehydro-3-deoxyphosphogluconate aldolase (EC 4.1.2.14)	0	0	366	0	0	0	0	0	366
Inner membrane component of TAM transport system	0	0	365	0	0	0	0	0	365
tRNA 5-methylaminomethyl-2-thiouridine synthase subunit TusC	365	0	0	0	0	0	0	0	365
Probable type IV pilus assembly FimV-related transmembrane protein	0	363	0	0	0	0	0	0	363
Putative phosphatase	362	0	0	0	0	0	0	0	362
ABC-type cobalamin/Fe3+-siderophores transport systems ATPase components	0	0	362	0	0	0	0	0	362
Translation elongation factor G	0	0	0	0	0	358	0	0	358
Proposed precorrin-4 hydrolase (analogous to cobalt-precorrin-5A hydrolase) / Precorrin-3B C(17)-methyltransferase (EC 2.1.1.131)	0	0	0	0	0	357	0	0	357
Cyclic pyranopterin monophosphate synthase (EC 4.6.1.17)	0	357	0	0	0	0	0	0	357
Glycolate dehydrogenase (EC 1.1.99.14), iron-sulfur subunit GlcF	356	0	0	0	0	0	0	0	356	AMR
Nitric oxide reductase activation protein NorD	354	0	0	0	0	0	0	0	354
Glucose dehydrogenase, PQQ-dependent (EC 1.1.5.2)	0	353	0	0	0	0	0	0	353
Acyl-homoserine lactone acylase PvdQ (EC 3.5.1.-), quorum-quenching	0	0	0	0	0	0	352	0	352
Ribosomal protein L11 methyltransferase	0	0	0	352	0	0	0	0	352
periplasmic tail-specific protease	352	0	0	0	0	0	0	0	352
still frameshift probable component of chemotactic signal transduction system	0	0	0	0	0	352	0	0	352
CheY-like receiver	350	0	0	0	0	0	0	0	350
Sigma factor regulator VreR (cytoplasmic membrane-localized) of trans-envelope signaling system	0	0	350	0	0	0	0	0	350
L-2-amino-4-methoxy-trans-3-butenoic acid synthesis TauD-like protein AmbD	0	0	0	0	0	0	0	349	349
L-2-amino-4-methoxy-trans-3-butenoic acid synthesis TauD-like protein AmbC	0	0	0	0	0	0	0	349	349
Gluconate 5-dehydrogenase (EC 1.1.1.69)	0	346	0	0	0	0	0	0	346
Urease accessory protein UreF	0	0	0	0	0	345	0	0	345
Extracytoplasmic function (ECF) sigma factor VreI	0	0	343	0	0	0	0	0	343
Glutamate/aspartate ABC transporter, permease protein GltJ (TC 3.A.1.3.4)	0	0	0	342	0	0	0	0	342
PspA/IM30 family protein	0	0	0	341	0	0	0	0	341
LSU rRNA pseudouridine(2605) synthase (EC 5.4.99.22)	0	0	0	0	0	341	0	0	341
Exodeoxyribonuclease V beta chain (EC 3.1.11.5)	341	0	0	0	0	0	0	0	341
Peptide chain release factor RF-3	0	0	340	0	0	0	0	0	340
Taurine ABC transporter, substrate-binding protein TauA	0	0	0	339	0	0	0	0	339
Enoyl-CoA hydratase (EC 4.2.1.17) @ Enoyl-CoA hydratase EchA5 (EC 4.2.1.17)	0	0	338	0	0	0	0	0	338
Nicotinamide-nucleotide amidase (EC 3.5.1.42)	0	338	0	0	0	0	0	0	338
Lysyl-tRNA synthetase (class II) (EC 6.1.1.6)	0	0	0	336	0	0	0	0	336
Septum-associated cell division protein DedD	0	336	0	0	0	0	0	0	336
Heme ABC transporter, permease protein HmuU	334	0	0	0	0	0	0	0	334
3-hydroxyisobutyrate dehydrogenase (EC 1.1.1.31)	0	334	0	0	0	0	0	0	334
Dihydroorotate dehydrogenase (quinone) (EC 1.3.5.2)	334	0	0	0	0	0	0	0	334
Leucyl-tRNA synthetase (EC 6.1.1.4)	334	0	0	0	0	0	0	0	334
Tryptophan synthase beta chain (EC 4.2.1.20)	332	0	0	0	0	0	0	0	332
Quinolinate phosphoribosyltransferase [decarboxylating] (EC 2.4.2.19)	0	0	0	329	0	0	0	0	329
membrane protein related to purine degradation	0	0	0	0	0	0	0	328	328
Transcriptional regulator, MerR family	324	0	0	0	0	0	0	0	324
Na+ symporter SstT	0	0	321	0	0	0	0	0	321
Hybrid sensory histidine kinase in two-component regulatory system with EvgA	0	0	0	0	0	0	0	320	320
N-butanoyl-L-homoserine lactone synthase @ N-acyl-L-homoserine lactone synthase, LuxI family (EC 2.3.1.184)	0	0	319	0	0	0	0	0	319
Malonyl-[acyl-carrier protein] O-methyltransferase (EC 2.1.1.197)	0	317	0	0	0	0	0	0	317
UPF0234 protein Yitk	316	0	0	0	0	0	0	0	316
General secretion pathway protein F / Type II secretory pathway, component PulF	0	0	316	0	0	0	0	0	316
4-hydroxyproline ABC transporter, permease protein1	315	0	0	0	0	0	0	0	315
2-ketogluconate utilization repressor PtxS	0	0	312	0	0	0	0	0	312
Xanthine/uracil/thiamine/ascorbate permease family protein	0	0	311	0	0	0	0	0	311
Alkyl hydroperoxide reductase protein F	311	0	0	0	0	0	0	0	311
Putative Zn-dependent protease PA5047	0	0	311	0	0	0	0	0	311
Transcriptional regulator PtxR, LysR family	0	310	0	0	0	0	0	0	310
Membrane bound c-di-GMP receptor LapD	310	0	0	0	0	0	0	0	310
Uncharacterized protein with LysM domain, COG1652	0	0	0	310	0	0	0	0	310
Chromosome partition protein smc	309	0	0	0	0	0	0	0	309
Putrescine ABC transporter putrescine-binding protein PotF (TC 3.A.1.11.2)	0	0	0	309	0	0	0	0	309
ABC transporter, permease protein 1 (cluster 5, nickel/peptides/opines)	0	306	0	0	0	0	0	0	306
Tripartite tricarboxylate transporter TctC family	0	0	306	0	0	0	0	0	306
UPF0317 protein YcsI	304	0	0	0	0	0	0	0	304
Glutathione reductase (EC 1.8.1.7)	0	0	304	0	0	0	0	0	304
Hydrolase, alpha/beta fold family	0	0	301	0	0	0	0	0	301
Precorrin-2 oxidase (EC 1.3.1.76) @ Sirohydrochlorin ferrochelatase activity of CysG (EC 4.99.1.4) / Uroporphyrinogen-III methyltransferase (EC 2.1.1.107)	0	0	0	299	0	0	0	0	299
2-ketogluconate 6-phosphate reductase (EC 1.1.1.43)	0	0	298	0	0	0	0	0	298
Proline dehydrogenase (EC 1.5.5.2) / Delta-1-pyrroline-5-carboxylate dehydrogenase (EC 1.2.1.88)	0	0	298	0	0	0	0	0	298
Heavy metal sensor histidine kinase	0	0	297	0	0	0	0	0	297
PvcB protein, related to amino acid oxidizing enzymes	0	0	296	0	0	0	0	0	296
Flagellar protein FliJ	0	296	0	0	0	0	0	0	296
Holliday junction ATP-dependent DNA helicase RuvB (EC 3.6.4.12)	0	0	294	0	0	0	0	0	294
DNA polymerase IV (EC 2.7.7.7)	292	0	0	0	0	0	0	0	292
ABC transporter, permease protein 2 PA1808	0	0	0	0	0	292	0	0	292
Alanylphosphatidylglycerol synthase (EC 2.3.2.11)	0	287	0	0	0	0	0	0	287
H+ symporter	287	0	0	0	0	0	0	0	287
Multidrug efflux system, membrane fusion component %3D> MexV of MexVW-OprM system	285	0	0	0	0	0	0	0	285
ABC transporter, substrate-binding protein (cluster 8, B12/iron complex)	282	0	0	0	0	0	0	0	282
Transcriptional regulator, RpiR family	0	282	0	0	0	0	0	0	282
Gluconate 2-dehydrogenase (EC 1.1.99.3), membrane-bound, gamma subunit	0	0	281	0	0	0	0	0	281
Sodium/hydrogen exchanger family protein	0	0	281	0	0	0	0	0	281
GTP cyclohydrolase I (EC 3.5.4.16) type 1	0	0	279	0	0	0	0	0	279
(2E,6E)-farnesyl diphosphate synthase (EC 2.5.1.10)	0	0	0	0	0	279	0	0	279
Bis-ABC ATPase PA1425	278	0	0	0	0	0	0	0	278
Phosphonate uptake and metabolism regulator, LysR-family	0	0	0	0	0	278	0	0	278
Transcriptional repressor of mexXY operon, MexZ	0	0	278	0	0	0	0	0	278	AMR
Glycosyltransferase	0	0	0	0	0	0	0	277	277
Outer membrane low permeability porin, OprD family %3D> OccD4/OpdT tyrosine	0	275	0	0	0	0	0	0	275
Glycine dehydrogenase [decarboxylating] (glycine cleavage system P protein) (EC 1.4.4.2)	275	0	0	0	0	0	0	0	275
Type III secretion spans bacterial envelope protein (YscO)	272	0	0	0	0	0	0	0	272
Lipoprotein signal peptidase (EC 3.4.23.36)	0	0	272	0	0	0	0	0	272
Diaminobutyrate--2-oxoglutarate transaminase (EC 2.6.1.76)	0	271	0	0	0	0	0	0	271
Type II secretory pathway, component PulK	0	0	0	0	0	270	0	0	270
Transcription elongation factor GreA	0	0	0	0	0	268	0	0	268
Long-chain-fatty-acid--CoA ligase (EC 6.2.1.3)	0	265	0	0	0	0	0	0	265
CDP-diacylglycerol--serine O-phosphatidyltransferase (EC 2.7.8.8)	264	0	0	0	0	0	0	0	264
Universal stress protein UspA and related nucleotide-binding proteins	0	0	261	0	0	0	0	0	261
Putative diheme cytochrome c-553	260	0	0	0	0	0	0	0	260
L-glutaminase-L-asparaginase (EC 3.5.1.38)	0	0	0	258	0	0	0	0	258
Chromosome (plasmid) partitioning protein ParB	0	258	0	0	0	0	0	0	258
ABC transporter, permease protein (cluster 10, nitrate/sulfonate/bicarbonate)	0	0	0	0	0	257	0	0	257
Transcriptional regulator, AsnC family	257	0	0	0	0	0	0	0	257
Type IV fimbrial assembly, ATPase PilB	0	0	257	0	0	0	0	0	257
Predicted D-lactate dehydrogenase, Fe-S protein, FAD/FMN-containing	0	0	0	0	0	255	0	0	255
2,4-dienoyl-CoA reductase [NADPH] (EC 1.3.1.34)	0	0	0	0	0	254	0	0	254
TRAP-type C4-dicarboxylate transport system, periplasmic component	0	0	0	0	0	253	0	0	253
Segregation and condensation protein A	0	0	0	0	0	253	0	0	253
Prephenate dehydratase (EC 4.2.1.51) @ Arogenate dehydratase (EC 4.2.1.91)	0	0	0	0	0	0	0	252	252
Erythronate-4-phosphate dehydrogenase (EC 1.1.1.290)	0	0	252	0	0	0	0	0	252
Conjugative transfer protein TrbD	0	0	251	0	0	0	0	0	251
Adenylylsulfate reductase alpha-subunit (EC 1.8.99.2)	0	0	251	0	0	0	0	0	251
Rtn protein	0	0	0	0	0	251	0	0	251
2-keto-3-deoxy-D-arabino-heptulosonate-7-phosphate synthase II (EC 2.5.1.54)	0	0	0	250	0	0	0	0	250
Chaperone protein ClpB (ATP-dependent unfoldase)	0	0	0	250	0	0	0	0	250
Lipopolysaccharide core heptose(I) kinase RfaP	0	0	0	249	0	0	0	0	249
PvcA protein, related to known isonitrile synthases	0	0	0	0	0	0	0	248	248
Arginine exporter protein ArgO	0	0	247	0	0	0	0	0	247
Spermidine/putrescine import ABC transporter ATP-binding protein PotA (TC 3.A.1.11.1)	0	0	0	0	247	0	0	0	247
Gliding motility-associated ABC transporter permease protein GldF	0	0	247	0	0	0	0	0	247
2,4'-dihydroxyacetophenone dioxygenase	0	0	0	246	0	0	0	0	246
Precorrin-6A reductase (EC 1.3.1.54)	0	245	0	0	0	0	0	0	245
ABC transporter, substrate-binding protein (cluster 1, maltose/g3p/polyamine/iron)	0	0	0	245	0	0	0	0	245
General secretion pathway protein C	0	0	0	245	0	0	0	0	245
Heptose kinase WapQ, eukaryotic type	0	0	0	244	0	0	0	0	244
Sigma factor RpoE negative regulatory protein RseB precursor	0	0	0	243	0	0	0	0	243
Leucyl/phenylalanyl-tRNA--protein transferase (EC 2.3.2.6)	0	0	0	241	0	0	0	0	241
Multidrug efflux system, membrane fusion component %3D> MexE of MexEF-OprN system	239	0	0	0	0	0	0	0	239
ABC-type Fe3+ transport system, periplasmic component	0	0	0	0	0	0	0	239	239
Sugar fermentation stimulation protein SfsA	0	0	0	238	0	0	0	0	238
NADH dehydrogenase (EC 1.6.99.3)	0	0	236	0	0	0	0	0	236
Dihydrolipoamide dehydrogenase (EC 1.8.1.4)	0	236	0	0	0	0	0	0	236
Gluconate 2-dehydrogenase (EC 1.1.99.3), membrane-bound, flavoprotein	0	234	0	0	0	0	0	0	234
Putative dipeptidase, pyoverdin biosynthesis PvdM	233	0	0	0	0	0	0	0	233
Respiratory nitrate reductase alpha chain (EC 1.7.99.4)	0	233	0	0	0	0	0	0	233
Thioredoxin-like protein clustered with PA0057	0	0	0	233	0	0	0	0	233
Sulfate transport system permease protein CysW	0	0	231	0	0	0	0	0	231
Chemotaxis response - phosphatase CheZ	0	0	0	231	0	0	0	0	231
Superfamily II DNA and RNA helicases	0	0	0	0	0	0	0	227	227
tRNA (adenine(37)-N6)-methyltransferase	226	0	0	0	0	0	0	0	226
Thymidine phosphorylase (EC 2.4.2.4)	226	0	0	0	0	0	0	0	226
UDP-4-amino-4-deoxy-L-arabinose formyltransferase (EC 2.1.2.13) / UDP-glucuronic acid oxidase (UDP-4-keto-hexauronic acid decarboxylating) (EC 1.1.1.305)	226	0	0	0	0	0	0	0	226	AMR
Ku domain protein	0	225	0	0	0	0	0	0	225
N-acetylglutamate synthase (EC 2.3.1.1)	0	0	224	0	0	0	0	0	224
Tripartite tricarboxylate transporter TctB family	224	0	0	0	0	0	0	0	224
Sodium/bile acid symporter family	0	0	0	0	0	222	0	0	222
Uncharacterized amino acid permease YtnA	0	222	0	0	0	0	0	0	222
Type IV fimbrial biogenesis protein PilY1	221	0	0	0	0	0	0	0	221
Guanosine polyphosphate pyrophosphohydrolases/synthetases	0	0	0	0	0	221	0	0	221
4-hydroxythreonine-4-phosphate dehydrogenase (EC 1.1.1.262)	0	0	221	0	0	0	0	0	221
probable iron-sulfur binding protein YPO1417	0	219	0	0	0	0	0	0	219
HemK family modification methylase PA2179	0	0	0	0	0	0	0	218	218
Putative glycosyl transferase	0	218	0	0	0	0	0	0	218
Dihydrolipoamide acetyltransferase component of pyruvate dehydrogenase complex (EC 2.3.1.12)	0	0	0	0	0	0	218	0	218
Phosphate-binding protein	217	0	0	0	0	0	0	0	217
Putative transmembrane protein	0	0	0	216	0	0	0	0	216
3-oxoacyl-[acyl-carrier-protein] synthase (EC 2.3.1.41)	216	0	0	0	0	0	0	0	216
Cytoskeleton protein RodZ	0	0	0	216	0	0	0	0	216
Flavodoxin reductases (ferredoxin-NADPH reductases) family 1 Vanillate O-demethylase oxidoreductase (EC 1.14.13.-)	0	0	215	0	0	0	0	0	215
Lactoylglutathione lyase (EC 4.4.1.5)	0	0	0	0	0	213	0	0	213
T6SS component TssG (ImpH/VasB)	0	0	212	0	0	0	0	0	212
putative outermembrane protein	0	0	0	0	0	211	0	0	211
Glucose ABC transport system, periplasmic sugar-binding protein	0	0	0	0	0	0	211	0	211
ATP-dependent RNA helicase PA3950	0	0	0	0	0	0	208	0	208
Putative short-chain dehydrogenase	208	0	0	0	0	0	0	0	208
Choline-sulfatase (EC 3.1.6.6)	0	208	0	0	0	0	0	0	208
Hydrogen cyanide synthase HcnB @ Opine oxidase subunit A	0	207	0	0	0	0	0	0	207
Methionine aminopeptidase (EC 3.4.11.18)	207	0	0	0	0	0	0	0	207
tRNA-dihydrouridine(20/20a) synthase (EC 1.3.1.91)	0	0	0	205	0	0	0	0	205
Protease II (EC 3.4.21.83)	205	0	0	0	0	0	0	0	205
Macrolide-specific efflux protein MacA	0	0	0	0	0	205	0	0	205
L-2-amino-4-methoxy-trans-3-butenoic acid non-ribosomal peptide synthetase AmbB	204	0	0	0	0	0	0	0	204
small multidrug resistance family (SMR) protein	0	0	0	0	0	0	0	203	203	AMR
Low molecular weight protein tyrosine phosphatase (EC 3.1.3.48)	201	0	0	0	0	0	0	0	201
Cell division trigger factor (EC 5.2.1.8)	0	201	0	0	0	0	0	0	201
4-hydroxyphenylacetate 3-monooxygenase (EC 1.14.14.9)	0	201	0	0	0	0	0	0	201
Thioesterase	0	0	0	0	0	0	0	200	200
Phosphoribosylamine--glycine ligase (EC 6.3.4.13)	0	0	200	0	0	0	0	0	200
5-methyltetrahydropteroyltriglutamate--homocysteine methyltransferase (EC 2.1.1.14)	200	0	0	0	0	0	0	0	200
Pentapeptide repeat family protein	0	0	0	198	0	0	0	0	198
Protein-glutamine gamma-glutamyltransferase (EC 2.3.2.13)	0	0	0	0	0	0	0	198	198
FAD-dependent monooxygenase PhzS	0	0	0	0	0	0	0	197	197
L-lyxonate transporter	196	0	0	0	0	0	0	0	196
Regulator of polyketide synthase expression	0	196	0	0	0	0	0	0	196
Cytochrome c oxidase polypeptide I (EC 1.9.3.1)	0	0	195	0	0	0	0	0	195
Cytochrome oxidase biogenesis protein Cox11-CtaG, copper delivery to Cox1	0	0	194	0	0	0	0	0	194
Amidase family protein Atu4441	193	0	0	0	0	0	0	0	193
Tryptophan synthase alpha chain (EC 4.2.1.20)	0	0	193	0	0	0	0	0	193
Uncharacterized protein SO_3077	193	0	0	0	0	0	0	0	193
Ribose ABC transporter, substrate-binding protein RbsB (TC 3.A.1.2.1)	0	0	0	0	0	192	0	0	192
Dihydrolipoamide dehydrogenase of branched-chain alpha-keto acid dehydrogenase (EC 1.8.1.4)	0	0	0	0	0	0	0	192	192
Strictosidine synthase precursor (EC 4.3.3.2)	190	0	0	0	0	0	0	0	190
Excinuclease ABC subunit C	0	0	0	189	0	0	0	0	189
Phospholipase/lecithinase/hemolysin	0	0	0	189	0	0	0	0	189
DNA-3-methyladenine glycosylase (EC 3.2.2.20)	0	0	0	0	0	0	0	187	187
Nitrate ABC transporter, substrate-binding protein	0	0	0	0	0	186	0	0	186
Nitrogen regulation protein NtrB (EC 2.7.13.3)	0	0	0	0	0	0	186	0	186
AFG1-like ATPase	0	0	0	0	0	185	0	0	185
Cytochrome P450	185	0	0	0	0	0	0	0	185
Aminodeoxychorismate lyase (EC 4.1.3.38)	183	0	0	0	0	0	0	0	183
Protein involved in biosynthesis of mitomycin antibiotics/polyketide fumonisin	0	0	0	0	0	0	183	0	183
Hemolysin activation/secretion protein	0	0	0	0	0	0	0	180	180
Pyridoxine 5'-phosphate synthase (EC 2.6.99.2)	0	0	0	180	0	0	0	0	180
Isocitrate dehydrogenase phosphatase (EC 2.7.11.5)/kinase (EC 3.1.3.-)	0	0	179	0	0	0	0	0	179
YihE protein, required for LPS synthesis	0	0	0	179	0	0	0	0	179
Acetyl-CoA acetyltransferase (EC 2.3.1.9)	0	176	0	0	0	0	0	0	176
Aspartate-semialdehyde dehydrogenase (EC 1.2.1.11)	0	0	0	0	0	0	0	175	175
SelT/selW/selH selenoprotein domain	0	0	0	0	175	0	0	0	175
Lipid A phosphoethanolamine transferase, putative	173	0	0	0	0	0	0	0	173
Sensory histidine kinase ParS	0	0	0	172	0	0	0	0	172	AMR
Histidinol dehydrogenase (EC 1.1.1.23)	0	0	0	0	0	0	171	0	171
Acetyltransferase (isoleucine patch superfamily)	169	0	0	0	0	0	0	0	169
ATP-dependent helicase HrpA	0	0	0	0	0	0	168	0	168
Muramoyltetrapeptide carboxypeptidase (EC 3.4.17.13)	0	0	0	0	0	0	167	0	167
FMN reductase (NADH) (EC 1.5.1.42)	0	166	0	0	0	0	0	0	166
Prophage antirepressor	0	163	0	0	0	0	0	0	163
RebB protein	0	162	0	0	0	0	0	0	162
Rod shape-determining protein MreB	0	0	160	0	0	0	0	0	160
Colicin I receptor	0	0	0	0	0	160	0	0	160
ABC-type antimicrobial peptide transport system, ATPase component	0	0	0	0	0	0	0	160	160
Pellicle/biofilm biosynthesis inner membrane protein PelE	0	0	0	0	0	0	159	0	159
HlyD-like membrane fusion protein YhiI	0	0	0	159	0	0	0	0	159
Type III secretion host injection and negative regulator protein (YopD)	0	0	157	0	0	0	0	0	157
Inner membrane protein YbhQ	0	0	157	0	0	0	0	0	157
Allophanate hydrolase 2 subunit 1 (EC 3.5.1.54)	0	0	0	0	156	0	0	0	156
Ferrichrome-iron receptor	0	0	0	155	0	0	0	0	155
Glutamine amidotransferase, class I	0	0	155	0	0	0	0	0	155
Phage lysin	154	0	0	0	0	0	0	0	154
L-ornithine 5-monooxygenase (EC 1.13.12.-), PvdA of pyoverdin biosynthesis @ Siderophore biosynthesis protein, monooxygenase	0	0	151	0	0	0	0	0	151
Aerobactin siderophore receptor IutA / Rhizobactin 1021 siderophore outer membrane receptor / Schizokinen siderophore outer membrane receptor	150	0	0	0	0	0	0	0	150
Murein hydrolase activator EnvC	0	0	0	0	0	0	148	0	148
Homospermidine synthase (EC 2.5.1.44)	147	0	0	0	0	0	0	0	147
High-affinity Fe2+/Pb2+ permease	0	147	0	0	0	0	0	0	147
Nicotinate-nucleotide--dimethylbenzimidazole phosphoribosyltransferase (EC 2.4.2.21)	146	0	0	0	0	0	0	0	146
Pyruvate dehydrogenase (quinone) (EC 1.2.5.1)	0	0	145	0	0	0	0	0	145
Type cbb3 cytochrome oxidase biogenesis protein CcoG, involved in Cu oxidation	143	0	0	0	0	0	0	0	143
4'-phosphopantetheinyl transferase entD (EC 2.7.8.-) Holo-[acyl-carrier protein] synthase, alternative (EC 2.7.8.7)	0	0	0	0	0	0	142	0	142
pyocin R2_PP, tail length determination protein, putative	0	0	0	0	141	0	0	0	141
Spermidine/putrescine import ABC transporter permease protein PotC (TC 3.A.1.11.1)	0	0	140	0	0	0	0	0	140
Prolyl oligopeptidase family protein	0	0	0	137	0	0	0	0	137
Leader peptidase (Prepilin peptidase) (EC 3.4.23.43) / N-methyltransferase (EC 2.1.1.-)	0	0	136	0	0	0	0	0	136
Xanthine and CO dehydrogenases maturation factor, XdhC/CoxF family	0	0	0	0	0	136	0	0	136
Pellicle/biofilm biosynthesis protein PslF, CAZy glycosyltransferase family 4	0	0	0	135	0	0	0	0	135
Enterochelin esterase	135	0	0	0	0	0	0	0	135
Nickel-binding accessory protein UreJ-HupE	0	0	0	0	134	0	0	0	134
Transcriptional regulator of glmS gene, DeoR family	133	0	0	0	0	0	0	0	133
Inner membrane protein YjcH, clustering with ActP	0	0	0	0	0	0	0	132	132
Superfamily I DNA and RNA helicases and helicase subunits	0	0	132	0	0	0	0	0	132
Maleylacetoacetate isomerase (EC 5.2.1.2) @ Glutathione S-transferase, zeta (EC 2.5.1.18)	0	0	0	0	0	0	0	129	129
DNA recombination and repair protein RecO	128	0	0	0	0	0	0	0	128
23S rRNA (cytosine(1962)-C(5))-methyltransferase (EC 2.1.1.191)	0	0	0	0	0	0	128	0	128
L-serine dehydratase, beta subunit (EC 4.3.1.17) / L-serine dehydratase, alpha subunit (EC 4.3.1.17)	0	0	128	0	0	0	0	0	128
D-glycero-beta-D-manno-heptose 1-phosphate adenylyltransferase (EC 2.7.7.70) / D-glycero-beta-D-manno-heptose-7-phosphate kinase (EC 2.7.1.167)	0	0	0	0	0	127	0	0	127
Hydroxymethylglutaryl-CoA lyase (EC 4.1.3.4)	127	0	0	0	0	0	0	0	127
Uncharacterized cysteine-rich DUF326 protein bsYhjQ/STM1261	0	0	126	0	0	0	0	0	126
Sigma-fimbriae tip adhesin	0	0	0	0	0	0	125	0	125
D-lactate dehydrogenase (EC 1.1.1.28)	0	0	0	0	0	0	0	125	125
Outer membrane stress sensor protease DegS	0	0	0	0	0	0	124	0	124
Glycosyl transferase in large core OS assembly cluster	121	0	0	0	0	0	0	0	121
Sigma-fimbriae uncharacterized subunit	0	121	0	0	0	0	0	0	121
Fosfomycin resistance protein FosA	0	0	0	0	0	121	0	0	121	AMR
Glyceraldehyde-3-phosphate dehydrogenase, putative	0	0	0	121	0	0	0	0	121
Flp pilus assembly protein CpaA	0	0	120	0	0	0	0	0	120
General secretion pathway protein L	120	0	0	0	0	0	0	0	120
Phage tail completion protein GpR	120	0	0	0	0	0	0	0	120
Small protein containing transglutaminase-like domain	0	0	0	119	0	0	0	0	119
GTP-binding and nucleic acid-binding protein YchF	0	0	0	0	0	0	0	119	119
Fatty acid hydroxylase family (carotene hydroxylase/sterol desaturase)	119	0	0	0	0	0	0	0	119
Outer membrane low permeability porin, OprD family %3D> OccK9/OpdG	0	0	0	0	0	0	0	118	118
Alpha-ketoglutarate-dependent taurine dioxygenase (EC 1.14.11.17)	0	0	0	0	117	0	0	0	117
Lysine decarboxylase (EC 4.1.1.18)	0	0	0	0	0	0	117	0	117
Alkaline phosphatase isozyme conversion protein	0	0	0	0	0	0	116	0	116
3-phenylpropionate dioxygenase beta subunit (EC 1.14.1.-)	114	0	0	0	0	0	0	0	114
Mercuric resistence transcriptional repressor, MerD	0	0	0	0	0	0	0	114	114
GCN5-related N-acetyltransferase	0	113	0	0	0	0	0	0	113
Potassium-transporting ATPase B chain (EC 3.6.3.12) (TC 3.A.3.7.1)	0	0	113	0	0	0	0	0	113
Adenylosuccinate synthetase (EC 6.3.4.4)	113	0	0	0	0	0	0	0	113
1-phosphofructokinase (EC 2.7.1.56)	0	0	0	0	0	0	113	0	113
L-sorbosone dehydrogenase	0	0	0	112	0	0	0	0	112
Signal recognition particle receptor FtsY	0	0	0	0	0	0	112	0	112
Multidrug efflux system, inner membrane proton/drug antiporter (RND type) %3D> MexF of MexEF-OprN system	0	0	0	111	0	0	0	0	111
Sigma-fimbriae chaperone protein	0	110	0	0	0	0	0	0	110
Phosphate/pyrophosphate-specific outer membrane porin OprP/OprO	0	0	0	0	0	0	109	0	109
Cobyrinic acid a,c-diamide synthetase (EC 6.3.5.11)	0	0	0	0	0	0	109	0	109
Oxaloacetate decarboxylase (EC 4.1.1.3)	0	0	0	0	0	109	0	0	109
Alginate export system AlgK/AlgE, periplasmic component AlgK	0	0	0	0	0	0	106	0	106
probable cation-transporting P-type ATPase	0	0	106	0	0	0	0	0	106
Auxin efflux carrier family protein	0	0	0	0	0	0	0	105	105
Formerly called adenylosuccinate lyase (similar to archaeal version), but most likely something else	104	0	0	0	0	0	0	0	104
CBS domain protein	104	0	0	0	0	0	0	0	104
Cystathionine gamma-lyase (EC 4.4.1.1)	0	0	103	0	0	0	0	0	103
Gliding motility-associated ABC transporter substrate-binding protein GldG	0	0	103	0	0	0	0	0	103
N-acetylglucosamine-6-phosphate deacetylase (EC 3.5.1.25)	0	102	0	0	0	0	0	0	102
Pellicle/biofilm biosynthesis polysaccharide copolymerase/tyrosine-kinase PslE, Wzc-like	0	0	99	0	0	0	0	0	99
Phage holin	0	0	99	0	0	0	0	0	99
Molybdopterin molybdenumtransferase (EC 2.10.1.1)	0	0	0	0	0	0	0	98	98
Cytochrome c heme lyase subunit CcmH	0	98	0	0	0	0	0	0	98
Nitrous oxide reductase maturation protein NosD	98	0	0	0	0	0	0	0	98
Putative manganese efflux pump MntP	0	0	0	0	0	98	0	0	98
Copper/silver efflux RND transporter, transmembrane protein CusA	0	0	96	0	0	0	0	0	96
Aspartate carbamoyltransferase (EC 2.1.3.2)	0	0	0	0	0	95	0	0	95
Phosphonate ABC transporter ATP-binding protein PtxA (TC 3.A.1.9.1)	0	0	94	0	0	0	0	0	94
putative exoenzyme T	94	0	0	0	0	0	0	0	94
pyocin R2_PP, tail formation protein I	0	0	0	93	0	0	0	0	93
PE-PGRS family protein	93	0	0	0	0	0	0	0	93
Aminoglycoside 3'-phosphotransferase (EC 2.7.1.95) %3D> APH(3')-II/APH(3')-XV	93	0	0	0	0	0	0	0	93
8-amino-7-oxononanoate synthase (EC 2.3.1.47)	0	93	0	0	0	0	0	0	93
DinG family ATP-dependent helicase CPE1197	0	0	0	0	0	0	93	0	93
Mg(2+)-transport-ATPase-associated protein MgtC	0	92	0	0	0	0	0	0	92
N-hydroxyarylamine O-acetyltransferase (EC 2.3.1.118)	91	0	0	0	0	0	0	0	91
1-acyl-sn-glycerol-3-phosphate acyltransferase	91	0	0	0	0	0	0	0	91
Phage baseplate assembly protein GpJ	0	0	91	0	0	0	0	0	91
[Protein-PII] uridylyltransferase (EC 2.7.7.59) / [Protein-PII]-UMP uridylyl-removing enzyme	0	0	89	0	0	0	0	0	89
Aspartyl-tRNA synthetase (EC 6.1.1.12) @ Aspartyl-tRNA(Asn) synthetase (EC 6.1.1.23)	0	0	0	87	0	0	0	0	87
Putative thiamine pyrophosphate-requiring enzyme	0	0	0	0	0	0	87	0	87
Cytochrome oxidase biogenesis protein Surf1, facilitates heme A insertion	0	0	0	0	0	0	86	0	86
O-antigen biosynthesis protein	84	0	0	0	0	0	0	0	84
Pirin	0	0	0	0	0	0	83	0	83
Transcriptional regulator PA2681, LysR family	0	80	0	0	0	0	0	0	80
3'(2'),5'-bisphosphate nucleotidase (EC 3.1.3.7)	0	0	0	0	0	0	0	80	80
putative ring-hydroxylating dioxygenase small subunit	80	0	0	0	0	0	0	0	80
Conjugative transfer protein TrbI	79	0	0	0	0	0	0	0	79
tRNA-specific 2-thiouridylase MnmA (EC 2.8.1.13)	0	0	0	0	0	0	78	0	78
benABC operon transcriptional activator BenR	0	0	0	0	0	0	78	0	78
iron uptake protein	78	0	0	0	0	0	0	0	78
Copper resistance protein B	0	0	76	0	0	0	0	0	76
Aerobic-type carbon monoxide dehydrogenase, large subunit CoxL/CutL homologs	0	0	76	0	0	0	0	0	76
Proteins incorrectly called adenylate cyclase	0	0	0	0	0	0	75	0	75
Dienelactone hydrolase family protein	0	0	0	0	0	0	74	0	74
Dihydroorotase (EC 3.5.2.3)	74	0	0	0	0	0	0	0	74
Inner membrane protein YedI	0	0	0	0	0	0	0	74	74
Haemophilus-specific protein, uncharacterized	73	0	0	0	0	0	0	0	73
Alkanesulfonate ABC transporter ATP-binding protein SsuB	0	73	0	0	0	0	0	0	73
Mercuric ion reductase (EC 1.16.1.1)	0	73	0	0	0	0	0	0	73
Trk potassium uptake system protein TrkA	72	0	0	0	0	0	0	0	72
Methionine ABC transporter substrate-binding protein	0	0	0	0	0	0	0	71	71
Betaine aldehyde dehydrogenase (EC 1.2.1.8)	0	0	0	71	0	0	0	0	71
Probable low-affinity inorganic phosphate transporter	0	0	0	0	0	0	70	0	70
Phage portal (connector) protein	0	0	69	0	0	0	0	0	69
Phage tail sheath monomer GpFI	69	0	0	0	0	0	0	0	69
Beta-lactamase class C-like and penicillin binding proteins (PBPs) superfamily	0	0	0	69	0	0	0	0	69
Type II secretory pathway, ATPase PulE/Tfp pilus assembly pathway, ATPase PilB	0	68	0	0	0	0	0	0	68
Accessory cholera enterotoxin	0	0	68	0	0	0	0	0	68
Type IV secretory pathway, protease TraF	67	0	0	0	0	0	0	0	67
UDP-N-acetylglucosamine 1-carboxyvinyltransferase (EC 2.5.1.7)	0	0	0	0	0	0	66	0	66
Type I restriction-modification system, restriction subunit R (EC 3.1.21.3)	0	0	66	0	0	0	0	0	66
PQS biosynthesis protein PqsC, similar to 3-oxoacyl-[acyl-carrier-protein] synthase III	0	0	0	0	0	66	0	0	66
Pellicle/biofilm biosynthesis inner membrane protein PslL, acetyltransferase	0	0	0	0	0	0	65	0	65
Formiminoglutamase (EC 3.5.3.8)	0	0	0	0	0	0	0	65	65
Asparagine synthetase [glutamine-hydrolyzing] (EC 6.3.5.4)	0	0	0	0	0	65	0	0	65
Permease of the drug/metabolite transporter (DMT) superfamily	0	0	0	64	0	0	0	0	64
carbon-nitrogen hydrolase family protein	64	0	0	0	0	0	0	0	64
Transcriptional activator MetR	0	64	0	0	0	0	0	0	64
Catalase-like heme-binding protein	64	0	0	0	0	0	0	0	64
Succinate dehydrogenase iron-sulfur protein (EC 1.3.5.1)	0	0	0	63	0	0	0	0	63
Chorismate mutase I (EC 5.4.99.5) / Prephenate dehydratase (EC 4.2.1.51)	0	0	0	0	0	0	62	0	62
P pilus assembly protein, pilin FimA	0	0	61	0	0	0	0	0	61
Periplasmic aromatic amino acid aminotransferase beta precursor (EC 2.6.1.57)	0	0	0	0	0	0	61	0	61
Redox-sensitive transcriptional activator SoxR	0	0	0	0	60	0	0	0	60	AMR
N-acetylornithine deacetylase (EC 3.5.1.16)	0	0	0	0	0	0	60	0	60
pyocin R2_PP, tail sheath protein	59	0	0	0	0	0	0	0	59
Putative metalloprotease yggG (EC 3.4.24.-)	0	0	0	0	0	0	59	0	59
Cation-transporting ATPase, E1-E2 family	58	0	0	0	0	0	0	0	58
Glycolate dehydrogenase (EC 1.1.99.14), subunit GlcD	0	0	0	0	0	0	0	57	57
amidohydrolase 2	0	0	0	0	0	0	56	0	56
Sensory box protein	0	0	0	0	0	0	56	0	56
Alcohol dehydrogenase (EC 1.1.1.1)	0	0	0	0	0	0	0	56	56
Various polyols ABC transporter, substrate-binding protein	0	0	0	0	53	0	0	0	53
Error-prone, lesion bypass DNA polymerase V (UmuC)	52	0	0	0	0	0	0	0	52
ABC efflux pump, fused inner membrane and ATPase subunits in pyochelin gene cluster @ Putative ABC iron siderophore transporter, fused permease and ATPase domains	0	0	0	0	0	0	51	0	51
Pellicle/biofilm biosynthesis protein PslA, polyprenyl glycosylphosphotransferase	0	0	0	0	49	0	0	0	49
Acetyltransferase, GNAT family	0	0	0	0	0	0	47	0	47
Type IV pilus biogenesis protein PilP	0	0	46	0	0	0	0	0	46
Carnitine 3-dehydrogenase (EC 1.1.1.108)	0	0	45	0	0	0	0	0	45
Prophage Clp protease-like protein	0	0	0	0	0	0	43	0	43
DNA topoisomerase III (EC 5.99.1.2) in PFGI-1-like cluster	0	0	0	0	0	0	43	0	43
Phage portal vertex protein GpQ	0	0	41	0	0	0	0	0	41
Outer membrane low permeability porin, OprD family %3D> OccK1/OpdK benzoate/histidine, carbenicillin and cefoxitin uptake	0	0	0	0	0	0	38	0	38
Metallothionein	0	0	0	0	0	0	38	0	38
N-acetylmuramoyl-L-alanine amidase (EC 3.5.1.28)	0	0	0	0	0	0	37	0	37
Translation-disabling ACNase RloC	0	37	0	0	0	0	0	0	37
Flagellar hook-associated protein FlgK	0	0	0	36	0	0	0	0	36
Phage portal protein	0	36	0	0	0	0	0	0	36
Allantoicase (EC 3.5.3.4)	0	0	34	0	0	0	0	0	34
Alkanesulfonate ABC transporter permease protein SsuC	0	0	0	0	0	0	34	0	34
Fe2+-dicitrate sensor, membrane component	0	0	0	33	0	0	0	0	33
Septum-associated cell division protein DamX	0	0	0	0	33	0	0	0	33
Exonuclease SbcC	0	0	0	0	0	0	32	0	32
alkaline protease	30	0	0	0	0	0	0	0	30
UPF0313 [4Fe-4S] protein YgiQ	0	0	0	0	29	0	0	0	29
resolvase family recombinase	0	0	0	0	27	0	0	0	27
Cobalamin synthase (EC 2.7.8.26)	0	0	0	0	0	0	27	0	27
Heme d1 biosynthesis protein NirH	0	27	0	0	0	0	0	0	27
Cytochrome b561	0	0	0	27	0	0	0	0	27
Phage recombination protein Bet	0	0	26	0	0	0	0	0	26
Small multidrug resistance (SMR) efflux transporter %3D> QacE delta 1, quaternary ammonium compounds	0	0	0	0	0	26	0	0	26
RND efflux system, inner membrane transporter KPN_02144	0	0	0	0	0	0	0	25	25
Conjugative transfer protein TrbJ	0	0	23	0	0	0	0	0	23
NAD(P)-dependent glyceraldehyde-3-phosphate dehydrogenase, archaeal (EC 1.2.1.59)	0	0	22	0	0	0	0	0	22
Phage terminase, small subunit	0	0	0	21	0	0	0	0	21
Multiple polyol-specific dehydrogenase (EC 1.1.1.-)	21	0	0	0	0	0	0	0	21
dTDP-D-glucose 4,6-dehydratase	21	0	0	0	0	0	0	0	21
Soluble lytic murein transglycosylase and related regulatory proteins (some contain LysM/invasin domains)	0	0	0	0	0	0	0	21	21
ABC transporter, ATP-binding protein (cluster 11, riboflavin/purine nucleoside/unknown) / ABC transporter, ATP-binding protein (cluster 11, riboflavin/purine nucleoside/unknown)	0	0	20	0	0	0	0	0	20
Aconitase B	0	0	0	0	19	0	0	0	19
Phage tail, tail length tape-measure protein H	0	0	0	19	0	0	0	0	19
Phage lysozyme R (EC 3.2.1.17)	19	0	0	0	0	0	0	0	19
RNA-binding protein Hfq	0	0	0	0	0	0	16	0	16
Copper/silver efflux RND transporter, membrane fusion protein CusB	0	0	0	0	0	16	0	0	16
Oligopeptide transport system permease protein OppB (TC 3.A.1.5.1)	0	16	0	0	0	0	0	0	16
PvcD protein, related to two-component flavin adenine dinucleotide-dependent monooxygenases	0	0	16	0	0	0	0	0	16
Undecaprenyl-phosphate alpha-N-acetylglucosaminyl 1-phosphate transferase (EC 2.7.8.33)	0	0	0	14	0	0	0	0	14
Molecular chaperone	13	0	0	0	0	0	0	0	13
Transcriptional regulator, TetR family	0	13	0	0	0	0	0	0	13
Phosphatidylserine/phosphatidylglycerophosphate/cardiolipi n synthases and related enzymes	0	0	13	0	0	0	0	0	13
putative ORF1 [Plasmid pTOM9]	13	0	0	0	0	0	0	0	13
TolA protein	0	12	0	0	0	0	0	0	12
Aspartyl protease	0	0	0	0	10	0	0	0	10
Flagellar biosynthesis protein FlhB	0	10	0	0	0	0	0	0	10
Type III restriction-modification enzyme helicase subunit	0	0	0	0	10	0	0	0	10
Phage antirepressor protein	10	0	0	0	0	0	0	0	10
Phage repressor	0	0	0	0	0	10	0	0	10
Phage DNA-binding protein	0	10	0	0	0	0	0	0	10
Fimbriae usher protein StbC	9	0	0	0	0	0	0	0	9
10.1 kDa protein (ORF 90)	0	0	0	0	0	0	9	0	9
Two-component sensor PilS	0	9	0	0	0	0	0	0	9
T6SS component TssF (ImpG/VasA)	0	0	0	0	0	0	9	0	9
Methyl-accepting chemotaxis protein	9	0	0	0	0	0	0	0	9
CrfX protein	8	0	0	0	0	0	0	0	8
CrpP family protein	0	0	0	0	0	8	0	0	8
C4-dicarboxylate transport protein	0	0	0	0	7	0	0	0	7
Phage-associated homing endonuclease	0	0	0	0	0	7	0	0	7
Phage Holliday junction resolvase	7	0	0	0	0	0	0	0	7
Class A beta-lactamase (EC 3.5.2.6) %3D> GES family	0	0	7	0	0	0	0	0	7
DNA adenine methyltransferase, phage-associated	0	6	0	0	0	0	0	0	6
helix-turn-helix domain-containing protein	0	0	0	0	0	6	0	0	6
energy transducer TonB	0	0	0	0	0	0	0	6	6
ATP-dependent Clp protease ATP-binding subunit PA0459, ClpC family	0	0	0	0	0	0	6	0	6
DNA helicase, restriction/modification system component YeeB	5	0	0	0	0	0	0	0	5
Aminoglycoside 2''-nucleotidyltransferase (EC 2.7.7.46) %3D> ANT(2'')-Ia (AadB family)	0	0	0	0	0	5	0	0	5
Small HspC2 heat shock protein	0	0	0	0	0	5	0	0	5
probable RebB like protein	0	5	0	0	0	0	0	0	5
Aerotolerance protein BatD	0	0	0	0	0	0	0	5	5
ATP-dependent DNA ligase (EC 6.5.1.1) clustered with Ku protein, LigD	0	0	0	5	0	0	0	0	5
DUF3168 domain-containing protein	0	4	0	0	0	0	0	0	4
Orf18	4	0	0	0	0	0	0	0	4
Phage tail protein GpE	0	4	0	0	0	0	0	0	4
Phage capsid and scaffold	0	0	0	0	0	4	0	0	4
benzoate MFS transporter BenK	0	0	0	0	0	0	0	3	3
Conjugative transfer protein PilO in PFGI-1-like cluster	0	0	0	0	3	0	0	0	3
SSU ribosomal protein S9p (S16e)	0	3	0	0	0	0	0	0	3
CopG protein	0	0	0	0	3	0	0	0	3
recombinase XerC	0	0	0	0	0	0	3	0	3
Adenine-specific methyltransferase (EC 2.1.1.72)	0	0	0	0	0	3	0	0	3
Transcriptional activator PhbR	3	0	0	0	0	0	0	0	3
secreted protein Hcp	0	0	3	0	0	0	0	0	3
Oxidoreductase, GMC family	2	0	0	0	0	0	0	0	2
N-butanoyl-L-homoserine lactone-binding transcriptional activator @ Acyl-homoserine lactone-binding transcriptional activator, LuxR family @ Transcriptional regulator RhlR	0	0	2	0	0	0	0	0	2
putative rz.1 protein	0	0	0	0	0	0	2	0	2
General secretion pathway protein M	0	0	0	0	0	0	0	2	2
p-cumate dioxygenase small subunit (CmtAc)	2	0	0	0	0	0	0	0	2
Subclass B1 beta-lactamase (EC 3.5.2.6) %3D> NDM family	0	2	0	0	0	0	0	0	2
Zonular occludens toxin	2	0	0	0	0	0	0	0	2
Phage tail fiber protein	2	0	0	0	0	0	0	0	2
Lactoylglutathione lyase and related lyases	2	0	0	0	0	0	0	0	2
5'-nucleotidase (EC 3.1.3.5)	0	0	1	0	0	0	0	0	1
ATP/GTP-binding protein	1	0	0	0	0	0	0	0	1
trans-3-hydroxy-L-proline dehydratase (EC 4.2.1.77)	1	0	0	0	0	0	0	0	1
ABC-type phosphate/phosphonate transport system, periplasmic component	0	0	0	0	1	0	0	0	1
3-carboxy-cis,cis-muconate cycloisomerase (EC 5.5.1.2)	0	0	0	0	0	0	0	1	1
RhlB, TDP-rhamnosyltransferase 1 (EC 2.4.1.-)	0	0	1	0	0	0	0	0	1
putative exported protein	1	0	0	0	0	0	0	0	1
Flagellar motor rotation protein MotB	1	0	0	0	0	0	0	0	1
Phage tail fiber (ACLAME 1074)	0	0	1	0	0	0	0	0	1
Phage recombination protein NinB	0	0	0	0	1	0	0	0	1
Methyl-directed repair DNA adenine methylase (EC 2.1.1.72)	0	1	0	0	0	0	0	0	1
Transcriptional regulator PchR	1	0	0	0	0	0	0	0	1
Hypothertical protein, coexpressed with pyoverdine biosynthesis regulon	0	0	0	0	0	1	0	0	1
Hydrogen cyanide synthase HcnC @ Opine oxidase subunit B	0	1	0	0	0	0	0	0	1
Homogentisate 1,2-dioxygenase (EC 1.13.11.5)	1	0	0	0	0	0	0	0	1
GNAT family acetyltransferase VC2332	0	0	1	0	0	0	0	0	1
Formate dehydrogenase-O, major subunit (EC 1.2.1.2)	0	0	0	0	0	0	0	1	1
DUF2591 domain-containing protein	0	1	0	0	0	0	0	0	1
ompetence-damaged protein	0	1	0	0	0	0	0	0	1
UDP-N-acetylmuramoyl-L-alanine--D-glutamate ligase (EC 6.3.2.9)	0	1	0	0	0	0	0	0	1
Uncharacterized iron-regulated membrane protein Iron-uptake factor PiuB	1	0	0	0	0	0	0	0	1
Coenzyme PQQ synthesis protein F	0	0	0	0	1	0	0	0	1
C-5 cytosine-specific DNA methylase family protein	1	0	0	0	0	0	0	0	1
Biotin carboxylase (EC 6.3.4.14)	0	0	1	0	0	0	0	0	1
Biosynthetic arginine decarboxylase (EC 4.1.1.19)	0	0	0	0	0	0	1	0	1
ciprofloxacin resistance protein CrpP	0	0	0	0	0	1	0	0	1
glycoside hydrolase family 19 protein	1	0	0	0	0	0	0	0	1
Aminoglycoside 3'-phosphotransferase (EC 2.7.1.95) %3D> APH(3')-III/APH(3')-IV/APH(3')-VI/APH(3')-VII	0	1	0	0	0	0	0	0	1
type II toxin-antitoxin system RelE/ParE family toxin	1	0	0	0	0	0	0	0	1
SUM	122838	37048	106806	44672	8263	36499	17856	33179
